# Supplementary material for: Role of DEAD-box RNA helicase genes in the growth of Yersinia pseudotuberculosis IP32953 under cold, pH, osmotic, ethanol and oxidative stresses
Source: PLoS One. 2019 Jul 9;14(7):e0219422. doi: 10.1371/journal.pone.0219422 (PMC6615604; doi:10.1371/journal.pone.0219422)
Supplement: S3 Table — (XLSX) [file pone.0219422.s003.xlsx]

## Sheet: Sheet1
Table S3. Cq (quantification cycle) values, reaction efficiencies of 16S and five DEAD-box helicase genes of Yersinia pseudotuberculosis IP32953 in cold shock.
Gene	Average of Cq values			Reaction efficency
	pre-cold	30min	3h
16S	11.95	11.38	11.22	0.94
rhlB	24	22.88	23.16	1.03
csdA	25.6	21.62	22.96	0.93
rhlE	27.05	22.26	24.22	0.9
dbpA	26.99	24.5	25.04	0.95
srmB	25.33	23.44	24.11	0.9
