# Supplementary material for: Role of DEAD-box RNA helicase genes in the growth of Yersinia pseudotuberculosis IP32953 under cold, pH, osmotic, ethanol and oxidative stresses
Source: PLoS One. 2019 Jul 9;14(7):e0219422. doi: 10.1371/journal.pone.0219422 (PMC6615604; doi:10.1371/journal.pone.0219422)
Supplement: S5 Table — (XLSX) [file pone.0219422.s005.xlsx]

## Sheet: Sheet1
Table S5. Optical density values (OD600) of growth of Yersinia pseudotuberculosis IP32953 and mutants ΔrhlB, ΔcsdA, ΔrhlE, ΔdbpA, ΔsrmB at 28˚C.
Timepoint (hour)	IP32953			ΔrhlB (Δyptb0165)			ΔcsdA (Δyptb0486)			ΔrhlE (Δyptb1214)			ΔdbpA (Δyptb1652)			ΔsrmB (Δyptb2900)
	OD600 (median)	OD600 (max)	OD600 (min)	OD600 (median)	OD600 (max)	OD600 (min)	OD600 (median)	OD600 (max)	OD600 (min)	OD600 (median)	OD600 (max)	OD600 (min)	OD600 (median)	OD600 (max)	OD600 (min)	OD600 (median)	OD600 (max)	OD600 (min)
0	0	0.0015	0	0.0035	0.009	0.0005	0.0025	0.004	0.001	0.0025	0.005	0.001	0.0025	0.0025	0.0015	0.003	0.004	0.0025
0.25	0	0.001	5e-05	0.003	0.0125	0.0005	0.0015	0.004	0.0005	0.0025	0.0065	0.0005	0.001	0.002	0.0005	0.0015	0.003	0.001
0.5	0.001	0.002	0	0.0045	0.014	0.0005	0.0025	0.0055	0.0005	0.0035	0.0085	0.0005	0.002	0.0025	0.001	0.0025	0.0035	0.002
0.75	0.002	0.0025	0.001	0.006	0.015	0.0015	0.0035	0.0075	0.001	0.0045	0.0085	0.0015	0.0025	0.004	0.002	0.003	0.0045	0.0025
1	0.003	0.004	0.002	0.007	0.0185	0.0025	0.0035	0.008	0.002	0.0055	0.0115	0.0025	0.0035	0.005	0.0025	0.0035	0.005	0.003
1.25	0.004	0.005	0.003	0.0085	0.0205	0.0035	0.0045	0.009	0.0025	0.0065	0.013	0.0035	0.0045	0.006	0.003	0.0045	0.006	0.004
1.5	0.005	0.006	0.004	0.01	0.023	0.005	0.0055	0.0105	0.0035	0.0085	0.015	0.0055	0.006	0.008	0.005	0.0055	0.007	0.005
1.75	0.007	0.008	0.0055	0.012	0.025	0.006	0.0065	0.011	0.004	0.0095	0.0165	0.0075	0.0075	0.009	0.006	0.0075	0.009	0.0065
2	0.009	0.0105	0.007	0.014	0.0275	0.0085	0.0075	0.0125	0.005	0.012	0.0185	0.0095	0.0095	0.012	0.008	0.0095	0.011	0.0085
2.25	0.0115	0.0125	0.009	0.016	0.03	0.01	0.0085	0.0135	0.006	0.014	0.0205	0.0115	0.011	0.014	0.009	0.0105	0.0125	0.01
2.5	0.015	0.0155	0.0115	0.0185	0.0335	0.0135	0.0095	0.0145	0.007	0.017	0.0235	0.015	0.014	0.0165	0.0115	0.0135	0.0155	0.0125
2.75	0.017	0.019	0.014	0.0215	0.037	0.017	0.011	0.0155	0.008	0.02	0.0265	0.0185	0.017	0.02	0.014	0.016	0.019	0.015
3	0.0215	0.0235	0.017	0.0255	0.0415	0.0205	0.0125	0.017	0.009	0.024	0.0295	0.023	0.021	0.025	0.0175	0.0195	0.022	0.0185
3.25	0.027	0.0285	0.0205	0.03	0.047	0.026	0.014	0.018	0.011	0.0295	0.0335	0.028	0.026	0.03	0.0215	0.024	0.027	0.0225
3.5	0.034	0.0365	0.0265	0.036	0.053	0.032	0.0165	0.0205	0.013	0.036	0.0385	0.0355	0.032	0.037	0.027	0.03	0.033	0.0285
3.75	0.041	0.0445	0.032	0.0425	0.061	0.0405	0.0185	0.0215	0.015	0.0435	0.046	0.043	0.04	0.0455	0.033	0.035	0.04	0.0345
4	0.0515	0.055	0.039	0.052	0.071	0.0505	0.0205	0.024	0.0175	0.053	0.057	0.0505	0.0495	0.0555	0.0405	0.043	0.0485	0.041
4.25	0.0635	0.068	0.0485	0.0635	0.0835	0.0615	0.023	0.026	0.0195	0.0635	0.068	0.0595	0.0585	0.0675	0.05	0.052	0.0585	0.0495
4.5	0.077	0.081	0.0595	0.0745	0.099	0.0725	0.0265	0.0285	0.0225	0.076	0.081	0.07	0.0705	0.08	0.0605	0.061	0.0695	0.0585
4.75	0.09	0.0965	0.071	0.0885	0.1155	0.0865	0.0295	0.031	0.0255	0.0905	0.0965	0.0825	0.083	0.0955	0.072	0.0725	0.082	0.0685
5	0.107	0.113	0.0835	0.1055	0.1335	0.102	0.0335	0.034	0.0295	0.1065	0.1155	0.0965	0.0995	0.1115	0.0865	0.086	0.0975	0.082
5.25	0.1245	0.131	0.098	0.121	0.149	0.119	0.0375	0.039	0.0335	0.124	0.131	0.1125	0.116	0.129	0.102	0.101	0.113	0.0965
5.5	0.1415	0.1475	0.1135	0.137	0.1635	0.135	0.042	0.044	0.039	0.1415	0.1465	0.131	0.132	0.147	0.119	0.118	0.1295	0.112
5.75	0.1555	0.1615	0.128	0.1505	0.177	0.148	0.046	0.05	0.044	0.157	0.1605	0.148	0.146	0.162	0.1355	0.133	0.143	0.127
6	0.1695	0.1755	0.143	0.165	0.1895	0.1625	0.0515	0.057	0.0505	0.1715	0.174	0.1615	0.161	0.1775	0.1525	0.1485	0.159	0.141
6.25	0.1845	0.1895	0.157	0.179	0.2015	0.1735	0.0585	0.065	0.057	0.1835	0.185	0.175	0.174	0.1895	0.166	0.162	0.1715	0.1545
6.5	0.1945	0.2	0.17	0.1895	0.2135	0.187	0.0665	0.0735	0.065	0.194	0.198	0.1865	0.1855	0.2025	0.179	0.175	0.185	0.167
6.75	0.206	0.21	0.1825	0.1995	0.2205	0.1975	0.0755	0.0835	0.074	0.204	0.207	0.1975	0.195	0.211	0.19	0.1865	0.195	0.1775
7	0.2145	0.2195	0.1925	0.21	0.23	0.208	0.087	0.0945	0.084	0.2145	0.2175	0.2075	0.2045	0.22	0.2015	0.196	0.205	0.1875
7.25	0.224	0.229	0.2025	0.22	0.2395	0.2175	0.098	0.108	0.0965	0.2215	0.2265	0.215	0.214	0.2295	0.2105	0.2055	0.2165	0.1965
7.5	0.232	0.238	0.2115	0.228	0.249	0.226	0.1095	0.12	0.1075	0.2295	0.237	0.2225	0.222	0.238	0.2195	0.214	0.2225	0.2055
7.75	0.2405	0.245	0.219	0.2365	0.256	0.233	0.122	0.131	0.119	0.235	0.244	0.23	0.23	0.247	0.2255	0.2215	0.2305	0.2135
8	0.248	0.254	0.2265	0.243	0.265	0.24	0.1335	0.1415	0.1305	0.242	0.2535	0.2365	0.2405	0.2555	0.2335	0.229	0.239	0.22
8.25	0.2555	0.2605	0.236	0.252	0.2735	0.2495	0.144	0.152	0.14	0.251	0.2595	0.2455	0.2465	0.2615	0.2415	0.2355	0.246	0.226
8.5	0.265	0.271	0.2445	0.26	0.2825	0.2565	0.1535	0.163	0.1495	0.2585	0.27	0.254	0.2575	0.2725	0.2485	0.2455	0.2545	0.236
8.75	0.273	0.2785	0.2525	0.268	0.2885	0.2635	0.164	0.174	0.16	0.2665	0.2785	0.261	0.2655	0.281	0.257	0.252	0.2625	0.241
9	0.2815	0.287	0.261	0.274	0.2965	0.2715	0.1715	0.183	0.169	0.274	0.2875	0.269	0.2725	0.2885	0.2655	0.2605	0.271	0.2495
9.25	0.2885	0.294	0.2695	0.2825	0.305	0.2805	0.1805	0.1925	0.1765	0.2815	0.2955	0.2765	0.2795	0.295	0.2725	0.2695	0.279	0.256
9.5	0.296	0.3025	0.277	0.2895	0.313	0.2875	0.1905	0.201	0.186	0.2875	0.3045	0.285	0.2855	0.304	0.279	0.2765	0.2875	0.264
9.75	0.3045	0.3095	0.2835	0.296	0.321	0.2955	0.2005	0.2115	0.195	0.295	0.3105	0.2925	0.293	0.3105	0.2865	0.283	0.295	0.2705
10	0.3125	0.318	0.2905	0.305	0.3295	0.301	0.2095	0.222	0.2045	0.303	0.3195	0.3	0.301	0.319	0.293	0.2915	0.3025	0.2785
10.25	0.3195	0.3255	0.298	0.313	0.337	0.309	0.2195	0.2345	0.2125	0.3085	0.327	0.3065	0.307	0.326	0.3005	0.2975	0.3105	0.283
10.5	0.3275	0.3335	0.304	0.32	0.3445	0.3175	0.2315	0.247	0.2235	0.3175	0.334	0.315	0.3145	0.3335	0.3085	0.304	0.318	0.289
10.75	0.3355	0.342	0.3105	0.3275	0.3535	0.325	0.2395	0.26	0.231	0.323	0.343	0.322	0.322	0.3415	0.3155	0.311	0.3255	0.298
11	0.3445	0.3495	0.3185	0.335	0.3625	0.332	0.248	0.268	0.242	0.331	0.351	0.3285	0.329	0.349	0.3225	0.318	0.3325	0.3045
11.25	0.352	0.3565	0.3255	0.3425	0.37	0.34	0.258	0.2795	0.2515	0.338	0.3585	0.337	0.3365	0.356	0.33	0.3255	0.3405	0.311
11.5	0.3595	0.365	0.333	0.3515	0.378	0.3475	0.2675	0.2865	0.259	0.3475	0.367	0.344	0.3445	0.364	0.3385	0.3335	0.348	0.3175
11.75	0.368	0.3735	0.3385	0.3585	0.386	0.3535	0.272	0.297	0.264	0.353	0.3755	0.3515	0.353	0.372	0.3455	0.3395	0.3555	0.3255
12	0.3755	0.3815	0.346	0.3655	0.392	0.3615	0.284	0.3085	0.2765	0.36	0.3835	0.358	0.361	0.3805	0.353	0.347	0.363	0.3315
12.25	0.3835	0.3885	0.352	0.3725	0.4005	0.37	0.291	0.3175	0.2845	0.368	0.3925	0.367	0.3685	0.388	0.361	0.3535	0.37	0.34
12.5	0.3905	0.3965	0.359	0.38	0.4065	0.377	0.2995	0.326	0.2925	0.375	0.4005	0.3745	0.3745	0.3955	0.368	0.3605	0.3775	0.347
12.75	0.398	0.4045	0.3645	0.3845	0.4135	0.381	0.306	0.3355	0.2995	0.381	0.4075	0.38	0.383	0.403	0.3745	0.366	0.383	0.354
13	0.4055	0.4105	0.3705	0.392	0.4195	0.3875	0.3195	0.346	0.3125	0.3875	0.414	0.3865	0.389	0.41	0.381	0.373	0.3895	0.358
13.25	0.4125	0.4165	0.377	0.398	0.425	0.3965	0.33	0.3505	0.322	0.3935	0.4215	0.3925	0.3945	0.417	0.386	0.379	0.397	0.363
13.5	0.4195	0.424	0.3815	0.405	0.432	0.401	0.3355	0.3585	0.3285	0.4005	0.4285	0.4	0.402	0.4225	0.3915	0.384	0.4035	0.368
13.75	0.4265	0.431	0.388	0.4115	0.438	0.409	0.3465	0.366	0.3375	0.408	0.4355	0.407	0.409	0.429	0.3985	0.389	0.4095	0.3745
14	0.432	0.4375	0.3935	0.417	0.445	0.4145	0.356	0.3745	0.346	0.414	0.442	0.4135	0.415	0.4365	0.405	0.395	0.4155	0.38
14.25	0.439	0.444	0.399	0.423	0.451	0.418	0.354	0.383	0.349	0.4215	0.4485	0.42	0.421	0.4445	0.411	0.4015	0.4205	0.3865
14.5	0.445	0.452	0.405	0.428	0.4575	0.4235	0.365	0.3865	0.358	0.4255	0.4545	0.4245	0.428	0.45	0.416	0.4065	0.427	0.3935
14.75	0.452	0.4585	0.411	0.435	0.4645	0.431	0.371	0.393	0.3655	0.431	0.4625	0.4305	0.4345	0.456	0.421	0.4125	0.4345	0.397
15	0.457	0.4625	0.4145	0.439	0.468	0.434	0.377	0.391	0.365	0.436	0.4665	0.4355	0.4385	0.462	0.4255	0.4175	0.4375	0.4015
15.25	0.464	0.47	0.4215	0.443	0.4745	0.4375	0.382	0.3915	0.367	0.443	0.472	0.442	0.445	0.4675	0.4325	0.422	0.4415	0.409
15.5	0.469	0.475	0.425	0.45	0.4795	0.4455	0.3935	0.3995	0.3775	0.4485	0.4775	0.447	0.4495	0.473	0.4365	0.426	0.4465	0.4115
15.75	0.4755	0.4815	0.431	0.4545	0.4855	0.4505	0.392	0.402	0.381	0.4535	0.4835	0.4525	0.455	0.4785	0.443	0.4305	0.4515	0.4165
16	0.4805	0.4885	0.4365	0.46	0.49	0.454	0.403	0.409	0.3935	0.459	0.489	0.4565	0.4605	0.486	0.448	0.4355	0.457	0.421
16.25	0.4865	0.4935	0.441	0.466	0.4955	0.46	0.4065	0.416	0.3975	0.465	0.4955	0.4625	0.4665	0.4915	0.453	0.4415	0.4635	0.4275
16.5	0.492	0.5	0.446	0.4705	0.502	0.4645	0.4095	0.4225	0.4035	0.4705	0.5015	0.4685	0.4725	0.4975	0.4605	0.447	0.4685	0.4325
16.75	0.4975	0.506	0.4515	0.4765	0.507	0.47	0.418	0.4285	0.411	0.4745	0.5055	0.474	0.4785	0.5035	0.4645	0.4515	0.4725	0.436
17	0.5035	0.512	0.4555	0.482	0.512	0.476	0.424	0.4325	0.4155	0.481	0.512	0.479	0.484	0.5075	0.4685	0.456	0.4775	0.439
17.25	0.511	0.518	0.462	0.4875	0.5175	0.4815	0.4305	0.444	0.4245	0.486	0.5175	0.485	0.4895	0.5135	0.475	0.462	0.4835	0.4455
17.5	0.5175	0.524	0.4675	0.4935	0.5255	0.487	0.4345	0.4495	0.4305	0.4915	0.5255	0.4905	0.4955	0.5195	0.4825	0.468	0.4905	0.452
17.75	0.5235	0.5305	0.4735	0.5	0.531	0.4935	0.4435	0.4555	0.436	0.498	0.532	0.497	0.5005	0.526	0.4885	0.4735	0.4965	0.457
18	0.5275	0.535	0.477	0.5035	0.534	0.4965	0.442	0.459	0.436	0.502	0.5335	0.499	0.5055	0.532	0.492	0.477	0.499	0.46
18.25	0.5325	0.5415	0.4825	0.508	0.5405	0.502	0.4505	0.4635	0.444	0.509	0.541	0.5065	0.511	0.537	0.4965	0.4815	0.5045	0.465
18.5	0.539	0.547	0.4865	0.5135	0.546	0.508	0.458	0.471	0.451	0.514	0.5465	0.5105	0.517	0.542	0.5015	0.4855	0.5095	0.4705
18.75	0.544	0.5525	0.4915	0.521	0.552	0.513	0.4615	0.4765	0.453	0.519	0.5505	0.5165	0.522	0.549	0.507	0.491	0.5145	0.475
19	0.5505	0.5585	0.498	0.526	0.5575	0.517	0.469	0.481	0.4595	0.524	0.555	0.5225	0.528	0.555	0.5125	0.496	0.52	0.4805
19.25	0.5565	0.5655	0.504	0.53	0.563	0.522	0.473	0.4885	0.4635	0.5285	0.5605	0.524	0.5325	0.5605	0.518	0.5	0.525	0.485
19.5	0.56	0.571	0.5085	0.537	0.568	0.527	0.4775	0.4915	0.4675	0.534	0.567	0.532	0.5385	0.566	0.524	0.5065	0.5305	0.49
19.75	0.567	0.5765	0.5135	0.5415	0.5745	0.5335	0.486	0.4985	0.474	0.5405	0.5725	0.5375	0.544	0.571	0.53	0.5115	0.5365	0.4955
20	0.5715	0.581	0.5185	0.547	0.58	0.5395	0.4905	0.503	0.4805	0.5455	0.578	0.5425	0.55	0.577	0.534	0.515	0.5415	0.4995
20.25	0.578	0.5875	0.5235	0.553	0.587	0.5445	0.4975	0.5075	0.4875	0.551	0.585	0.5485	0.5545	0.582	0.5385	0.518	0.545	0.503
20.5	0.584	0.5935	0.529	0.559	0.594	0.5495	0.501	0.512	0.4905	0.5575	0.591	0.554	0.562	0.5875	0.5455	0.524	0.552	0.509
20.75	0.591	0.6	0.5355	0.566	0.599	0.5555	0.507	0.519	0.496	0.5635	0.597	0.56	0.5675	0.5935	0.5525	0.529	0.557	0.515
21	0.5955	0.605	0.5415	0.5705	0.6045	0.561	0.513	0.5255	0.4995	0.569	0.6005	0.5655	0.5715	0.598	0.5565	0.5325	0.5615	0.5195
21.25	0.602	0.6115	0.547	0.577	0.61	0.569	0.5195	0.531	0.5095	0.5755	0.6075	0.5725	0.5795	0.6055	0.564	0.537	0.5685	0.5265
21.5	0.6075	0.618	0.552	0.583	0.6155	0.5745	0.5225	0.5365	0.5105	0.5805	0.6135	0.5785	0.5835	0.61	0.5675	0.542	0.572	0.53
21.75	0.614	0.623	0.5565	0.5885	0.6215	0.5805	0.5265	0.5405	0.515	0.5875	0.6185	0.584	0.589	0.6155	0.5755	0.5485	0.58	0.5365
22	0.6185	0.629	0.5605	0.5945	0.6275	0.5835	0.533	0.5435	0.522	0.5915	0.6235	0.589	0.5945	0.6205	0.5795	0.5525	0.584	0.5395
22.25	0.624	0.634	0.567	0.599	0.6335	0.587	0.5375	0.547	0.523	0.5975	0.6285	0.594	0.5985	0.6245	0.583	0.557	0.5865	0.542
22.5	0.631	0.6395	0.5725	0.606	0.6385	0.597	0.543	0.553	0.5335	0.604	0.635	0.601	0.6065	0.631	0.59	0.5615	0.5945	0.5505
22.75	0.6355	0.6435	0.579	0.6105	0.643	0.6015	0.5415	0.5565	0.5275	0.609	0.6395	0.6055	0.6135	0.637	0.5955	0.566	0.5995	0.5555
23	0.64	0.6495	0.5825	0.615	0.649	0.6065	0.552	0.5605	0.5405	0.6125	0.6455	0.6105	0.616	0.6405	0.599	0.57	0.6015	0.558
23.25	0.6465	0.6565	0.5885	0.6205	0.6545	0.613	0.5565	0.567	0.5475	0.6175	0.651	0.615	0.6195	0.6455	0.6045	0.5755	0.609	0.5625
23.5	0.652	0.6615	0.5935	0.6265	0.6595	0.6205	0.563	0.572	0.555	0.624	0.6555	0.6215	0.6265	0.6515	0.6115	0.578	0.614	0.5685
23.75	0.656	0.667	0.5985	0.6325	0.6645	0.6245	0.5635	0.577	0.5555	0.629	0.6615	0.627	0.632	0.657	0.6175	0.584	0.6185	0.5725
24	0.662	0.672	0.6045	0.6375	0.6725	0.629	0.5735	0.5825	0.5635	0.6345	0.666	0.632	0.6365	0.662	0.621	0.5885	0.6235	0.5765
24.25	0.6685	0.677	0.61	0.6435	0.6775	0.6365	0.576	0.5875	0.567	0.64	0.6725	0.638	0.6415	0.668	0.628	0.5925	0.6295	0.5835
24.5	0.6725	0.682	0.614	0.6485	0.6815	0.641	0.5795	0.5905	0.571	0.6455	0.6775	0.6415	0.6465	0.673	0.6315	0.598	0.6335	0.587
24.75	0.677	0.688	0.619	0.6515	0.6865	0.6435	0.586	0.5945	0.574	0.65	0.6815	0.6455	0.649	0.678	0.634	0.601	0.635	0.5895
25	0.6845	0.693	0.6255	0.657	0.6925	0.6485	0.591	0.601	0.577	0.6545	0.6885	0.6515	0.6565	0.683	0.641	0.6055	0.642	0.596
25.25	0.689	0.6975	0.63	0.663	0.696	0.656	0.595	0.607	0.5835	0.6595	0.6915	0.658	0.6595	0.6885	0.646	0.6095	0.645	0.601
25.5	0.694	0.703	0.635	0.669	0.7035	0.662	0.6005	0.6115	0.588	0.6655	0.6985	0.663	0.666	0.6925	0.6525	0.6135	0.649	0.604
25.75	0.697	0.705	0.64	0.672	0.7075	0.667	0.6035	0.6145	0.5935	0.672	0.7	0.6685	0.6715	0.698	0.6575	0.618	0.656	0.6105
26	0.703	0.7125	0.6445	0.677	0.713	0.6715	0.6085	0.6215	0.5965	0.6765	0.7065	0.674	0.6755	0.703	0.6625	0.6235	0.6605	0.6135
26.25	0.7065	0.7175	0.649	0.681	0.717	0.6745	0.613	0.621	0.5985	0.679	0.7115	0.6765	0.6785	0.709	0.6675	0.627	0.6655	0.619
26.5	0.7135	0.7215	0.6545	0.688	0.722	0.682	0.6175	0.629	0.604	0.685	0.7165	0.683	0.6845	0.7125	0.673	0.632	0.67	0.625
26.75	0.7185	0.725	0.659	0.692	0.7265	0.684	0.624	0.636	0.606	0.6915	0.72	0.6885	0.6905	0.718	0.677	0.638	0.6755	0.63
27	0.723	0.731	0.665	0.697	0.733	0.6895	0.6265	0.6375	0.6135	0.694	0.728	0.692	0.6945	0.7215	0.681	0.64	0.678	0.6345
27.25	0.7275	0.734	0.6695	0.703	0.737	0.696	0.6295	0.6435	0.6165	0.701	0.731	0.699	0.7005	0.727	0.6885	0.645	0.682	0.6385
27.5	0.731	0.7395	0.6735	0.708	0.742	0.7005	0.636	0.65	0.628	0.7045	0.735	0.7025	0.7035	0.73	0.6915	0.6485	0.685	0.642
27.75	0.735	0.744	0.679	0.7135	0.7465	0.705	0.6405	0.653	0.6325	0.709	0.7415	0.7055	0.7065	0.735	0.6935	0.6505	0.688	0.6465
28	0.74	0.748	0.684	0.717	0.7515	0.712	0.6445	0.6575	0.636	0.715	0.743	0.712	0.7135	0.74	0.701	0.656	0.694	0.65
28.25	0.7435	0.752	0.688	0.721	0.756	0.7145	0.6485	0.6595	0.64	0.717	0.7475	0.7135	0.7155	0.745	0.704	0.6605	0.6985	0.6545
28.5	0.75	0.7575	0.6935	0.7235	0.761	0.716	0.6535	0.6655	0.6435	0.721	0.7535	0.7145	0.718	0.749	0.7085	0.6655	0.7015	0.6565
28.75	0.7545	0.763	0.6985	0.7295	0.766	0.723	0.657	0.67	0.6485	0.7275	0.76	0.724	0.7255	0.7555	0.7155	0.67	0.708	0.6655
29	0.7565	0.765	0.7035	0.7335	0.7685	0.728	0.6605	0.6765	0.654	0.7325	0.762	0.729	0.73	0.759	0.7205	0.6725	0.711	0.669
29.25	0.763	0.7705	0.708	0.7375	0.7735	0.7325	0.661	0.6785	0.6535	0.7365	0.7655	0.736	0.733	0.761	0.726	0.677	0.714	0.673
29.5	0.7645	0.7735	0.711	0.741	0.778	0.735	0.663	0.6825	0.6565	0.742	0.77	0.739	0.7365	0.7665	0.7295	0.6815	0.719	0.677
29.75	0.769	0.777	0.7155	0.745	0.782	0.739	0.664	0.685	0.6555	0.745	0.773	0.7435	0.7405	0.77	0.7335	0.685	0.7235	0.6805
30	0.774	0.7835	0.72	0.7475	0.787	0.742	0.671	0.692	0.664	0.7485	0.779	0.7475	0.7455	0.7755	0.738	0.6875	0.725	0.6845
30.25	0.777	0.7865	0.724	0.7545	0.7915	0.748	0.6765	0.7	0.669	0.7535	0.781	0.752	0.7485	0.778	0.743	0.692	0.7285	0.688
30.5	0.7805	0.7885	0.728	0.7585	0.7935	0.752	0.6765	0.7	0.6705	0.759	0.7855	0.7565	0.752	0.784	0.748	0.697	0.735	0.6925
30.75	0.7865	0.7945	0.733	0.7625	0.7995	0.754	0.6835	0.706	0.675	0.7615	0.7915	0.758	0.756	0.786	0.748	0.702	0.737	0.6965
31	0.789	0.798	0.7375	0.766	0.8035	0.759	0.684	0.7085	0.674	0.767	0.7935	0.7645	0.76	0.792	0.756	0.706	0.7435	0.7035
31.25	0.7935	0.8025	0.742	0.7685	0.8065	0.76	0.6905	0.712	0.679	0.771	0.799	0.766	0.764	0.7925	0.7555	0.708	0.7455	0.704
31.5	0.797	0.8075	0.7465	0.773	0.8125	0.767	0.691	0.714	0.684	0.7745	0.802	0.772	0.7675	0.7975	0.762	0.714	0.7495	0.7095
31.75	0.801	0.8105	0.7505	0.7765	0.815	0.771	0.697	0.72	0.6815	0.778	0.806	0.7755	0.772	0.8005	0.7655	0.717	0.7515	0.713
32	0.804	0.813	0.7555	0.78	0.818	0.774	0.6975	0.7215	0.69	0.7825	0.808	0.7795	0.7755	0.8045	0.7695	0.72	0.7545	0.716
32.25	0.806	0.816	0.7585	0.783	0.8215	0.7775	0.6985	0.723	0.689	0.787	0.811	0.7825	0.779	0.8105	0.7745	0.725	0.7615	0.7215
32.5	0.81	0.82	0.762	0.786	0.8265	0.782	0.705	0.7285	0.695	0.7895	0.817	0.7855	0.782	0.812	0.7745	0.7285	0.7635	0.7235
32.75	0.8145	0.825	0.7665	0.7925	0.8305	0.789	0.7065	0.732	0.6925	0.7955	0.8215	0.792	0.786	0.8185	0.781	0.7335	0.77	0.73
33	0.8185	0.8285	0.771	0.794	0.8345	0.7905	0.707	0.735	0.699	0.7975	0.824	0.796	0.7905	0.8205	0.7835	0.737	0.769	0.732
33.25	0.821	0.8315	0.7745	0.798	0.836	0.793	0.7125	0.737	0.7025	0.8015	0.826	0.797	0.7915	0.823	0.7865	0.741	0.775	0.736
33.5	0.824	0.8355	0.779	0.805	0.842	0.798	0.7175	0.74	0.7095	0.805	0.831	0.802	0.7965	0.827	0.7935	0.7435	0.778	0.7395
33.75	0.826	0.838	0.7825	0.805	0.8425	0.8005	0.712	0.7415	0.702	0.809	0.8315	0.803	0.798	0.83	0.7935	0.7465	0.7815	0.744
34	0.8285	0.839	0.785	0.8075	0.8435	0.801	0.7125	0.739	0.7065	0.81	0.8325	0.808	0.7995	0.8335	0.797	0.7505	0.783	0.7475
34.25	0.8325	0.845	0.7885	0.8125	0.8515	0.808	0.719	0.7455	0.7145	0.813	0.8385	0.812	0.8045	0.8355	0.799	0.7545	0.7855	0.749
34.5	0.8365	0.847	0.7935	0.8185	0.8565	0.811	0.7235	0.7475	0.7145	0.816	0.8435	0.814	0.808	0.8385	0.803	0.7575	0.791	0.7515
34.75	0.8385	0.8495	0.797	0.818	0.856	0.8125	0.7245	0.7485	0.7145	0.8185	0.8435	0.818	0.8095	0.8435	0.8075	0.7585	0.7895	0.755
35	0.8425	0.855	0.8005	0.8255	0.8615	0.818	0.725	0.7515	0.717	0.8235	0.8495	0.821	0.8145	0.8475	0.813	0.7645	0.798	0.7605
35.25	0.8465	0.8575	0.803	0.828	0.8655	0.821	0.7225	0.7525	0.714	0.8265	0.853	0.824	0.817	0.8515	0.816	0.768	0.8015	0.7635
35.5	0.8465	0.857	0.8035	0.8275	0.865	0.822	0.73	0.756	0.7175	0.8275	0.8505	0.8245	0.8185	0.8515	0.8165	0.7685	0.799	0.764
35.75	0.8515	0.864	0.809	0.833	0.871	0.826	0.726	0.755	0.7205	0.832	0.857	0.8275	0.8225	0.854	0.821	0.774	0.8045	0.7675
36	0.854	0.866	0.8115	0.835	0.8755	0.8265	0.7305	0.7585	0.725	0.8355	0.86	0.83	0.824	0.8575	0.822	0.776	0.8065	0.7705
36.25	0.859	0.87	0.817	0.841	0.879	0.834	0.734	0.759	0.726	0.839	0.865	0.8335	0.828	0.861	0.8275	0.7805	0.811	0.7745
36.5	0.862	0.874	0.82	0.844	0.8825	0.8365	0.734	0.7605	0.7285	0.8405	0.8675	0.8385	0.832	0.8665	0.831	0.785	0.815	0.779
36.75	0.864	0.876	0.8225	0.846	0.8835	0.84	0.7325	0.76	0.728	0.844	0.8685	0.839	0.834	0.867	0.831	0.7845	0.8145	0.78
37	0.8665	0.8785	0.8255	0.85	0.887	0.8435	0.732	0.7625	0.7265	0.8465	0.8715	0.842	0.8355	0.8695	0.8315	0.789	0.8185	0.784
37.25	0.8675	0.878	0.828	0.852	0.888	0.845	0.7335	0.7615	0.7295	0.8495	0.8725	0.8455	0.838	0.8725	0.8345	0.7895	0.8195	0.786
37.5	0.872	0.884	0.8325	0.857	0.894	0.8505	0.7335	0.757	0.731	0.8535	0.878	0.85	0.8415	0.8755	0.841	0.7955	0.8245	0.7895
37.75	0.875	0.886	0.836	0.859	0.897	0.853	0.733	0.76	0.726	0.8565	0.8815	0.8525	0.8455	0.877	0.8425	0.797	0.8275	0.7915
38	0.877	0.8885	0.839	0.8625	0.9005	0.8535	0.7315	0.7555	0.721	0.8575	0.8845	0.854	0.8475	0.882	0.846	0.801	0.8295	0.7965
38.25	0.8795	0.8915	0.8415	0.863	0.9015	0.857	0.734	0.7575	0.723	0.8605	0.8855	0.857	0.8495	0.8845	0.8455	0.8015	0.829	0.7985
38.5	0.884	0.896	0.8445	0.868	0.906	0.86	0.7375	0.756	0.7295	0.8615	0.8895	0.858	0.8515	0.8845	0.851	0.807	0.833	0.7985
38.75	0.884	0.895	0.8445	0.868	0.9065	0.8615	0.7385	0.762	0.7295	0.8655	0.8895	0.862	0.854	0.888	0.8495	0.807	0.8325	0.8015
39	0.8885	0.8995	0.8495	0.8725	0.911	0.8655	0.7295	0.759	0.725	0.8675	0.8955	0.8655	0.859	0.892	0.856	0.812	0.841	0.8075
39.25	0.892	0.9025	0.8535	0.8755	0.9145	0.8685	0.7315	0.757	0.7315	0.8695	0.8975	0.8685	0.861	0.895	0.8585	0.8155	0.842	0.8095
39.5	0.895	0.905	0.857	0.878	0.917	0.8705	0.736	0.759	0.7305	0.8715	0.8995	0.869	0.8625	0.8955	0.859	0.8175	0.842	0.8095
39.75	0.898	0.9085	0.86	0.8805	0.92	0.8725	0.729	0.755	0.726	0.876	0.9045	0.8735	0.868	0.9005	0.864	0.82	0.848	0.8145
40	0.8985	0.9075	0.8595	0.88	0.92	0.8725	0.731	0.7575	0.7305	0.877	0.904	0.873	0.8675	0.902	0.865	0.822	0.8475	0.816
40.25	0.9015	0.91	0.861	0.8825	0.9215	0.8765	0.732	0.7575	0.731	0.8785	0.9055	0.8745	0.87	0.9035	0.8655	0.8245	0.8485	0.8175
40.5	0.9055	0.916	0.865	0.887	0.9275	0.8795	0.737	0.7575	0.7335	0.8845	0.91	0.883	0.8765	0.9085	0.8725	0.828	0.8545	0.8245
40.75	0.9075	0.918	0.868	0.89	0.9305	0.8815	0.7345	0.751	0.733	0.8845	0.913	0.8815	0.877	0.9105	0.87	0.8315	0.857	0.826
41	0.9105	0.9195	0.8715	0.8925	0.9305	0.8835	0.7365	0.7495	0.7345	0.8855	0.915	0.884	0.878	0.912	0.872	0.833	0.8575	0.8265
41.25	0.913	0.9245	0.874	0.8955	0.936	0.887	0.742	0.751	0.7395	0.8925	0.921	0.8895	0.8835	0.915	0.8775	0.836	0.8615	0.8315
41.5	0.9145	0.924	0.874	0.8935	0.9335	0.8855	0.7385	0.753	0.7365	0.8905	0.9185	0.887	0.882	0.9155	0.874	0.836	0.861	0.83
41.75	0.919	0.9305	0.88	0.8985	0.94	0.89	0.7425	0.751	0.735	0.899	0.9265	0.8955	0.889	0.92	0.885	0.842	0.8665	0.8355
42	0.92	0.9315	0.881	0.8995	0.94	0.89	0.7425	0.7525	0.739	0.8965	0.9265	0.894	0.888	0.9215	0.882	0.8415	0.866	0.837
42.25	0.9235	0.934	0.884	0.9025	0.943	0.894	0.7455	0.7505	0.741	0.9005	0.9305	0.896	0.8905	0.923	0.884	0.8445	0.87	0.8385
42.5	0.9245	0.935	0.8855	0.903	0.943	0.8945	0.7475	0.7515	0.743	0.903	0.9315	0.897	0.892	0.925	0.885	0.846	0.8735	0.841
42.75	0.9275	0.9395	0.8895	0.906	0.9455	0.897	0.746	0.7505	0.741	0.906	0.9355	0.9015	0.8965	0.927	0.8895	0.8495	0.8745	0.8435
43	0.93	0.94	0.8915	0.907	0.9465	0.8985	0.743	0.7485	0.7405	0.908	0.937	0.9035	0.898	0.9305	0.891	0.8505	0.877	0.8465
43.25	0.9295	0.94	0.8915	0.9085	0.9465	0.8985	0.7425	0.7465	0.7415	0.9075	0.9355	0.904	0.899	0.929	0.892	0.8515	0.876	0.8445
43.5	0.935	0.945	0.8965	0.9105	0.95	0.902	0.7475	0.7495	0.7435	0.9125	0.9425	0.908	0.9025	0.9335	0.896	0.858	0.8825	0.8485
43.75	0.9355	0.945	0.896	0.911	0.948	0.9015	0.7475	0.7485	0.7435	0.911	0.94	0.908	0.902	0.934	0.895	0.8565	0.879	0.85
44	0.938	0.948	0.8985	0.9125	0.9485	0.902	0.7435	0.745	0.74	0.912	0.943	0.91	0.905	0.9355	0.897	0.8575	0.8815	0.852
44.25	0.9395	0.9485	0.9	0.9135	0.9485	0.904	0.7505	0.7535	0.744	0.916	0.9455	0.9105	0.9065	0.937	0.8985	0.861	0.887	0.8555
44.5	0.9415	0.9505	0.902	0.915	0.9495	0.905	0.748	0.7515	0.744	0.9185	0.9465	0.915	0.9115	0.939	0.904	0.863	0.887	0.8575
44.75	0.9445	0.9515	0.905	0.915	0.9495	0.905	0.7525	0.756	0.7445	0.919	0.948	0.915	0.91	0.939	0.9025	0.865	0.892	0.859
45	0.9455	0.9545	0.908	0.918	0.95	0.908	0.753	0.757	0.745	0.921	0.95	0.9175	0.912	0.9395	0.9035	0.8675	0.892	0.8595
45.25	0.9445	0.954	0.9065	0.918	0.9485	0.909	0.7545	0.7595	0.7415	0.924	0.9515	0.9205	0.914	0.941	0.9065	0.8695	0.894	0.864
45.5	0.948	0.957	0.9105	0.921	0.948	0.91	0.756	0.7605	0.739	0.9255	0.9535	0.9205	0.916	0.942	0.909	0.8725	0.8945	0.8635
45.75	0.949	0.9585	0.912	0.9235	0.9485	0.912	0.758	0.762	0.7395	0.9275	0.9545	0.923	0.9185	0.943	0.9105	0.874	0.897	0.865
46	0.949	0.959	0.913	0.923	0.9465	0.9135	0.755	0.759	0.734	0.927	0.955	0.9225	0.917	0.9425	0.9105	0.8735	0.8955	0.866
46.25	0.95	0.959	0.9135	0.923	0.9475	0.9155	0.759	0.765	0.741	0.932	0.957	0.928	0.9215	0.945	0.914	0.877	0.9	0.8715
46.5	0.9505	0.9595	0.915	0.9235	0.944	0.9155	0.755	0.7605	0.7375	0.931	0.954	0.9265	0.9215	0.9455	0.9135	0.8755	0.897	0.8705
46.75	0.9505	0.959	0.915	0.924	0.9425	0.9155	0.7565	0.7615	0.7365	0.9315	0.9545	0.9275	0.922	0.945	0.9135	0.876	0.8975	0.8705
47	0.952	0.9615	0.917	0.927	0.943	0.919	0.7595	0.7645	0.7405	0.936	0.9575	0.932	0.9275	0.9455	0.918	0.88	0.9	0.874
47.25	0.953	0.9615	0.9195	0.926	0.9425	0.9185	0.763	0.7685	0.7425	0.9375	0.96	0.932	0.928	0.947	0.9195	0.883	0.906	0.8745
47.5	0.952	0.9625	0.9195	0.9275	0.941	0.92	0.762	0.767	0.7425	0.94	0.9585	0.935	0.931	0.947	0.923	0.8845	0.904	0.8765
47.75	0.953	0.9625	0.9205	0.928	0.94	0.9205	0.7625	0.7675	0.7425	0.9405	0.9585	0.9355	0.9315	0.948	0.922	0.8855	0.903	0.879
48	0.954	0.964	0.9225	0.928	0.938	0.922	0.7625	0.7675	0.741	0.941	0.96	0.936	0.9295	0.9455	0.9225	0.888	0.9055	0.878
48.25	0.953	0.963	0.9225	0.9275	0.9365	0.922	0.7635	0.769	0.744	0.9425	0.959	0.9375	0.9315	0.9465	0.9235	0.8885	0.9055	0.8805
48.5	0.954	0.963	0.9235	0.9265	0.935	0.9225	0.7615	0.766	0.744	0.943	0.959	0.937	0.9325	0.9465	0.9225	0.8895	0.905	0.8805
48.75	0.953	0.961	0.923	0.9265	0.9325	0.9215	0.7655	0.7695	0.7445	0.944	0.957	0.939	0.935	0.9475	0.9245	0.8895	0.9045	0.884
49	0.9535	0.961	0.9245	0.927	0.931	0.9225	0.764	0.77	0.746	0.9445	0.957	0.938	0.9335	0.945	0.9255	0.8915	0.905	0.883
49.25	0.9515	0.96	0.924	0.927	0.931	0.923	0.7615	0.7685	0.7445	0.946	0.958	0.9395	0.935	0.9455	0.927	0.8935	0.906	0.8835
49.5	0.953	0.9605	0.9245	0.9265	0.9315	0.9225	0.766	0.769	0.7475	0.945	0.9565	0.939	0.935	0.9465	0.9265	0.8945	0.908	0.8855
49.75	0.9525	0.96	0.9245	0.925	0.93	0.921	0.7665	0.771	0.7485	0.946	0.956	0.9395	0.936	0.9455	0.927	0.8945	0.908	0.8855
50	0.9545	0.9605	0.928	0.9265	0.9315	0.924	0.771	0.775	0.753	0.95	0.958	0.9425	0.938	0.9495	0.9305	0.899	0.912	0.888
50.25	0.9525	0.959	0.926	0.923	0.9295	0.92	0.7665	0.7715	0.7485	0.946	0.9555	0.9385	0.936	0.946	0.928	0.896	0.909	0.8865
50.5	0.9515	0.9585	0.9255	0.9225	0.9285	0.918	0.7645	0.7705	0.7495	0.946	0.954	0.938	0.936	0.946	0.9275	0.8985	0.908	0.888
50.75	0.9515	0.958	0.927	0.9225	0.9275	0.915	0.7665	0.7715	0.755	0.9465	0.953	0.94	0.937	0.9445	0.9275	0.899	0.908	0.8895
51	0.9475	0.957	0.9255	0.92	0.924	0.908	0.765	0.7725	0.7525	0.947	0.952	0.939	0.9375	0.944	0.9285	0.8985	0.9095	0.8905
51.25	0.949	0.9595	0.928	0.922	0.926	0.906	0.7725	0.778	0.759	0.95	0.9545	0.9415	0.939	0.947	0.9295	0.9025	0.9115	0.894
51.5	0.95	0.959	0.928	0.9225	0.9265	0.902	0.773	0.779	0.7615	0.9495	0.9545	0.943	0.9385	0.946	0.931	0.9025	0.9125	0.8935
51.75	0.946	0.955	0.9265	0.9175	0.922	0.892	0.767	0.7725	0.755	0.9455	0.9475	0.937	0.9345	0.941	0.9255	0.898	0.906	0.891
52	0.9435	0.954	0.9255	0.9165	0.9185	0.8845	0.7675	0.7755	0.7575	0.947	0.947	0.938	0.9345	0.9405	0.9275	0.9005	0.908	0.893
52.25	0.944	0.9535	0.9255	0.9155	0.919	0.8775	0.7705	0.775	0.7605	0.945	0.9465	0.9375	0.9335	0.939	0.9265	0.9005	0.9075	0.893
52.5	0.9435	0.952	0.9245	0.915	0.9175	0.8705	0.7685	0.7755	0.7615	0.945	0.9455	0.9385	0.932	0.939	0.927	0.899	0.9065	0.891
52.75	0.9415	0.9505	0.9245	0.9125	0.9145	0.861	0.7695	0.776	0.763	0.944	0.9455	0.9375	0.9315	0.9365	0.9235	0.901	0.9075	0.892
53	0.9395	0.9485	0.9235	0.9095	0.9115	0.8525	0.768	0.775	0.7615	0.942	0.944	0.935	0.93	0.9355	0.924	0.9	0.906	0.892
53.25	0.937	0.9465	0.9205	0.9065	0.909	0.843	0.7695	0.775	0.762	0.9415	0.945	0.935	0.93	0.934	0.922	0.9005	0.906	0.8925
53.5	0.936	0.947	0.917	0.905	0.908	0.836	0.7745	0.78	0.77	0.942	0.9465	0.936	0.9305	0.9345	0.9185	0.903	0.9085	0.8925
53.75	0.9305	0.943	0.9105	0.8995	0.904	0.8265	0.771	0.774	0.768	0.9395	0.9425	0.929	0.927	0.932	0.912	0.8995	0.9055	0.8915
54	0.9285	0.942	0.9065	0.8965	0.901	0.8205	0.773	0.7785	0.769	0.9385	0.942	0.927	0.928	0.931	0.9085	0.9025	0.9085	0.892
54.25	0.9235	0.9385	0.9005	0.8915	0.8975	0.8125	0.776	0.7795	0.7725	0.9365	0.9425	0.923	0.9255	0.929	0.9035	0.902	0.909	0.8915
54.5	0.9175	0.935	0.8935	0.8845	0.8915	0.803	0.773	0.7765	0.7705	0.9345	0.939	0.9145	0.921	0.928	0.8965	0.8985	0.9075	0.8895
