# Supplementary material for: Role of DEAD-box RNA helicase genes in the growth of Yersinia pseudotuberculosis IP32953 under cold, pH, osmotic, ethanol and oxidative stresses
Source: PLoS One. 2019 Jul 9;14(7):e0219422. doi: 10.1371/journal.pone.0219422 (PMC6615604; doi:10.1371/journal.pone.0219422)
Supplement: S6 Table — (XLSX) [file pone.0219422.s006.xlsx]

## Sheet: Sheet1
Table S6. Optical density values (OD600) of growth of Yersinia pseudotuberculosis IP32953, mutants ΔrhlB, ΔcsdA, ΔrhlE, ΔdbpA, ΔsrmB, complementation strains ΔcsdA + pBlue-tetR-csdA, ΔdbpA + pBlue-tetR-dbpA, ΔsrmB + pBlue-tetR-srmB, and vector-control strains ΔcsdA + pBlue-tetR, ΔdbpA + pBlue-tetR, ΔsrmB + pBlue-tetR at 3˚C.
Timepoint (hour)	IP32953			ΔrhlB (Δyptb0165)			ΔcsdA (Δyptb0486)			ΔrhlE (Δyptb1214)			ΔdbpA (Δyptb1652)			ΔsrmB (Δyptb2900)			ΔcsdA + pBlue-tetR			ΔcsdA + pBlue-tetR-csdA			ΔdbpA + pBlue-tetR			ΔdbpA + pBlue-tetR-dbpA			ΔsrmB + pBlue-tetR			ΔsrmB + pBlue-tetR-srmB
	OD600 (median)	OD600 (max)	OD600 (min)	OD600 (median)	OD600 (max)	OD600 (min)	OD600 (median)	OD600 (max)	OD600 (min)	OD600 (median)	OD600 (max)	OD600 (min)	OD600 (median)	OD600 (max)	OD600 (min)	OD600 (median)	OD600 (max)	OD600 (min)	OD600 (median)	OD600 (max)	OD600 (min)	OD600 (median)	OD600 (max)	OD600 (min)	OD600 (median)	OD600 (max)	OD600 (min)	OD600 (median)	OD600 (max)	OD600 (min)	OD600 (median)	OD600 (max)	OD600 (min)	OD600 (median)	OD600 (max)	OD600 (min)
0	0.004	0.0055	0.0025	0.0025	0.003	0.0025	0.0035	0.0055	0.002	0.003	0.0045	0.0015	0.003	0.006	0.0015	0.005	0.0095	0.003	0.0245	0.043	0.001	0.0295	0.044	0.0055	0.002	0.0035	0.0015	0.002	0.0105	0.001	0.011	0.0305	0.0015	0.017	0.0385	0.001
1	0.0045	0.006	0.0035	0.0035	0.004	0.0025	0.004	0.0055	0.002	0.0035	0.005	0.0025	0.003	0.006	0.002	0.0045	0.0095	0.003	0.005	0.023	0.001	0.0055	0.024	0.002	0.0025	0.004	0.002	0.002	0.003	0.001	0.0035	0.0065	0.0015	0.004	0.016	0.001
2	0.005	0.0055	0.0035	0.0035	0.004	0.0025	0.0035	0.0055	0.0025	0.004	0.004	0.0025	0.0035	0.0065	0.002	0.0045	0.0095	0.003	0.002	0.0035	0.0005	0.0035	0.004	0.0015	0.002	0.0035	0.002	0.002	0.0025	0.0015	0.002	0.0035	0.0015	0.002	0.0045	0.001
3	0.0045	0.005	0.0035	0.004	0.0045	0.0035	0.004	0.0065	0.0025	0.0045	0.005	0.0025	0.004	0.007	0.0025	0.005	0.0095	0.003	0.0025	0.0035	0.0015	0.004	0.0045	0.002	0.003	0.0045	0.002	0.002	0.0035	0.002	0.003	0.004	0.002	0.0025	0.0045	0.0015
4	0.005	0.0055	0.0035	0.004	0.0045	0.0035	0.0035	0.006	0.0025	0.0045	0.005	0.002	0.004	0.007	0.002	0.0055	0.0095	0.003	0.0025	0.003	0.0015	0.004	0.0045	0.0025	0.0025	0.0045	0.0025	0.002	0.003	0.002	0.0025	0.0045	0.001	0.002	0.0045	0.001
5	0.005	0.006	0.004	0.0045	0.0045	0.0035	0.004	0.006	0.0025	0.0045	0.005	0.0025	0.004	0.007	0.0025	0.005	0.0095	0.003	0.0025	0.0035	0.0015	0.004	0.0045	0.0025	0.003	0.0045	0.0025	0.002	0.0035	0.002	0.003	0.004	0.002	0.0025	0.005	0.0015
6	0.0055	0.006	0.004	0.0045	0.0055	0.0035	0.004	0.007	0.0025	0.0045	0.0055	0.0025	0.004	0.0075	0.0025	0.005	0.0095	0.003	0.0025	0.0035	0.001	0.0045	0.005	0.0025	0.003	0.005	0.0025	0.002	0.0035	0.002	0.003	0.0045	0.0015	0.0025	0.0055	0.0015
7	0.0055	0.006	0.0045	0.005	0.005	0.0045	0.004	0.0065	0.003	0.005	0.0055	0.0035	0.0045	0.0075	0.003	0.005	0.01	0.0035	0.003	0.0035	0.0015	0.004	0.0045	0.003	0.004	0.0045	0.003	0.003	0.0045	0.002	0.0035	0.0045	0.002	0.0035	0.005	0.002
8	0.006	0.0065	0.0045	0.005	0.0055	0.0045	0.004	0.006	0.0025	0.005	0.005	0.0035	0.0045	0.0075	0.0035	0.0055	0.01	0.004	0.0035	0.004	0.0015	0.005	0.0055	0.0035	0.004	0.0045	0.003	0.003	0.0045	0.002	0.003	0.0045	0.002	0.0035	0.0055	0.0025
9	0.0055	0.007	0.005	0.0055	0.006	0.004	0.0035	0.0065	0.0025	0.004	0.006	0.0035	0.005	0.008	0.0025	0.0055	0.01	0.003	0.0035	0.004	0.001	0.0045	0.0055	0.003	0.003	0.0055	0.002	0.003	0.004	0.0025	0.003	0.0055	0.0015	0.0025	0.006	0.0015
10	0.006	0.007	0.0055	0.0055	0.0065	0.0045	0.004	0.006	0.0025	0.005	0.006	0.003	0.005	0.0075	0.003	0.006	0.0095	0.0035	0.0035	0.004	0.0015	0.0055	0.0055	0.003	0.0035	0.0055	0.0035	0.0035	0.0045	0.0025	0.003	0.005	0.0015	0.0035	0.005	0.002
11	0.007	0.0075	0.0055	0.006	0.0065	0.005	0.004	0.007	0.0025	0.005	0.006	0.004	0.0045	0.0085	0.003	0.0055	0.01	0.0035	0.003	0.0035	0.001	0.0045	0.0065	0.0035	0.0035	0.0055	0.0025	0.0035	0.004	0.0025	0.003	0.0055	0.002	0.0025	0.006	0.002
12	0.0075	0.008	0.0065	0.0065	0.0075	0.0055	0.005	0.0065	0.0025	0.006	0.0065	0.004	0.005	0.0085	0.0035	0.006	0.0105	0.0035	0.0035	0.0045	0.0015	0.005	0.0065	0.004	0.0035	0.0055	0.003	0.0035	0.0045	0.003	0.003	0.005	0.002	0.0035	0.0055	0.0015
13	0.0075	0.009	0.0065	0.007	0.0075	0.0065	0.0045	0.007	0.003	0.006	0.0065	0.004	0.0055	0.009	0.0035	0.006	0.011	0.004	0.0025	0.0045	0.002	0.0055	0.0065	0.0045	0.004	0.0055	0.0035	0.004	0.0055	0.0025	0.004	0.0055	0.0025	0.004	0.0065	0.002
14	0.008	0.01	0.0075	0.007	0.0085	0.0065	0.005	0.0075	0.0035	0.006	0.007	0.0045	0.0055	0.009	0.004	0.0065	0.011	0.0045	0.0035	0.0045	0.002	0.006	0.0065	0.005	0.004	0.0065	0.004	0.0045	0.0055	0.0035	0.004	0.0055	0.0025	0.004	0.0065	0.002
15	0.008	0.0095	0.007	0.008	0.0085	0.007	0.004	0.0065	0.003	0.007	0.0075	0.0045	0.006	0.009	0.004	0.0065	0.01	0.004	0.0035	0.004	0.002	0.0065	0.0075	0.005	0.004	0.006	0.003	0.004	0.005	0.0035	0.003	0.0055	0.002	0.0035	0.007	0.0025
16	0.009	0.0095	0.0085	0.0085	0.0095	0.008	0.005	0.007	0.0035	0.007	0.008	0.005	0.006	0.0095	0.0045	0.007	0.011	0.0045	0.0035	0.0045	0.0025	0.007	0.0075	0.006	0.005	0.006	0.0045	0.005	0.0065	0.004	0.0045	0.006	0.0025	0.0045	0.007	0.003
17	0.009	0.01	0.0085	0.008	0.01	0.0075	0.005	0.007	0.0035	0.007	0.008	0.0055	0.0065	0.0095	0.0045	0.007	0.011	0.005	0.003	0.0035	0.0015	0.0065	0.0075	0.0055	0.005	0.006	0.004	0.005	0.0055	0.0035	0.004	0.006	0.0025	0.0045	0.007	0.0025
18	0.0095	0.011	0.0085	0.009	0.0105	0.0085	0.004	0.0075	0.0035	0.008	0.0085	0.0055	0.0065	0.0105	0.0045	0.007	0.011	0.004	0.004	0.0045	0.002	0.0075	0.0085	0.0065	0.005	0.007	0.004	0.0055	0.006	0.0045	0.004	0.0065	0.003	0.0045	0.008	0.003
19	0.0105	0.0115	0.01	0.01	0.0115	0.0095	0.006	0.008	0.0035	0.008	0.0095	0.0065	0.007	0.011	0.005	0.0075	0.012	0.005	0.004	0.005	0.002	0.0085	0.0095	0.007	0.006	0.0075	0.005	0.006	0.007	0.005	0.005	0.0075	0.003	0.0055	0.0085	0.0035
20	0.0105	0.0115	0.0095	0.0105	0.012	0.0095	0.005	0.0075	0.0035	0.0085	0.0095	0.0065	0.007	0.011	0.0055	0.0075	0.0115	0.005	0.0035	0.004	0.0015	0.0085	0.009	0.007	0.005	0.007	0.004	0.006	0.0065	0.004	0.004	0.007	0.003	0.005	0.008	0.0035
21	0.0115	0.0125	0.0105	0.011	0.013	0.0105	0.005	0.0075	0.0035	0.0085	0.01	0.007	0.0075	0.011	0.0055	0.0075	0.012	0.0055	0.0035	0.005	0.0025	0.0085	0.0095	0.008	0.006	0.0075	0.005	0.0065	0.0075	0.005	0.005	0.0065	0.0035	0.0055	0.008	0.004
22	0.012	0.0135	0.0115	0.012	0.014	0.0115	0.006	0.007	0.0045	0.0085	0.0105	0.0075	0.008	0.0115	0.006	0.0085	0.0125	0.0055	0.004	0.0055	0.0025	0.01	0.01	0.0085	0.006	0.0075	0.005	0.0065	0.0075	0.005	0.005	0.0065	0.0035	0.006	0.0085	0.004
23	0.013	0.014	0.0115	0.012	0.015	0.012	0.005	0.0075	0.0045	0.009	0.0105	0.008	0.0075	0.0115	0.006	0.008	0.0125	0.0055	0.0045	0.005	0.0025	0.01	0.0105	0.009	0.0065	0.0075	0.0045	0.007	0.008	0.0055	0.0045	0.0065	0.0035	0.006	0.009	0.004
24	0.014	0.0155	0.012	0.013	0.0165	0.0125	0.005	0.0075	0.004	0.0095	0.011	0.0085	0.008	0.0125	0.0065	0.008	0.0125	0.0065	0.004	0.0045	0.0025	0.0105	0.011	0.01	0.0065	0.008	0.005	0.0075	0.0085	0.0055	0.0045	0.007	0.004	0.006	0.0095	0.005
25	0.015	0.0165	0.013	0.014	0.018	0.0135	0.005	0.008	0.004	0.01	0.012	0.009	0.0085	0.013	0.007	0.0085	0.0125	0.0065	0.0045	0.0045	0.002	0.011	0.0125	0.0105	0.0065	0.0085	0.005	0.008	0.0085	0.006	0.0045	0.0075	0.0045	0.006	0.01	0.005
26	0.016	0.0185	0.014	0.015	0.019	0.0145	0.0055	0.008	0.005	0.0105	0.013	0.0095	0.009	0.0125	0.007	0.009	0.013	0.0065	0.0045	0.005	0.003	0.012	0.0125	0.0115	0.0065	0.0085	0.005	0.008	0.0095	0.0065	0.005	0.0075	0.0045	0.0065	0.01	0.0055
27	0.017	0.02	0.015	0.016	0.02	0.0155	0.0055	0.008	0.0045	0.0105	0.013	0.01	0.009	0.013	0.007	0.0085	0.0135	0.0065	0.004	0.005	0.002	0.0125	0.013	0.012	0.007	0.008	0.0055	0.0085	0.0095	0.0065	0.005	0.007	0.004	0.007	0.0105	0.006
28	0.0185	0.0205	0.0165	0.0175	0.0215	0.017	0.006	0.008	0.005	0.0115	0.014	0.0095	0.0095	0.0135	0.007	0.0095	0.0135	0.0065	0.0045	0.0055	0.003	0.0135	0.0145	0.013	0.008	0.0085	0.006	0.009	0.0105	0.007	0.006	0.0075	0.004	0.0085	0.0115	0.0055
29	0.02	0.0215	0.017	0.0185	0.023	0.018	0.0055	0.0085	0.005	0.0125	0.014	0.011	0.01	0.014	0.0075	0.0095	0.0135	0.007	0.004	0.005	0.003	0.015	0.015	0.0145	0.0075	0.009	0.006	0.0095	0.011	0.0075	0.005	0.0075	0.0045	0.008	0.0115	0.006
30	0.0215	0.0225	0.0175	0.02	0.0245	0.019	0.0055	0.008	0.005	0.013	0.015	0.0115	0.0105	0.015	0.008	0.0095	0.014	0.007	0.005	0.0055	0.0035	0.016	0.0165	0.015	0.0085	0.0095	0.006	0.0105	0.012	0.008	0.006	0.0085	0.005	0.009	0.013	0.0065
31	0.0225	0.024	0.019	0.021	0.0265	0.0205	0.006	0.0075	0.0045	0.0125	0.016	0.0125	0.0105	0.0145	0.0085	0.0105	0.0135	0.0075	0.005	0.0055	0.0025	0.0165	0.017	0.0165	0.0085	0.0095	0.0065	0.0105	0.013	0.008	0.006	0.0085	0.005	0.0085	0.013	0.007
32	0.024	0.0255	0.021	0.023	0.0285	0.0215	0.0065	0.0075	0.005	0.0135	0.0175	0.013	0.011	0.015	0.009	0.0105	0.014	0.008	0.005	0.007	0.003	0.019	0.019	0.0185	0.009	0.0105	0.008	0.0115	0.014	0.009	0.007	0.009	0.005	0.0105	0.014	0.008
33	0.0255	0.027	0.0215	0.024	0.031	0.0225	0.006	0.008	0.0055	0.0145	0.018	0.014	0.011	0.0155	0.009	0.0105	0.0145	0.0085	0.004	0.005	0.0025	0.0185	0.0195	0.018	0.009	0.01	0.007	0.0115	0.0145	0.0085	0.006	0.008	0.0055	0.0095	0.0145	0.0085
34	0.0275	0.029	0.0245	0.0265	0.0325	0.025	0.007	0.009	0.0055	0.016	0.0195	0.0145	0.0115	0.0165	0.0095	0.0115	0.015	0.0085	0.005	0.006	0.0025	0.0205	0.021	0.0205	0.009	0.011	0.008	0.0125	0.015	0.01	0.007	0.0095	0.0055	0.0115	0.0155	0.0085
35	0.0295	0.0315	0.026	0.028	0.0355	0.026	0.0065	0.008	0.0055	0.016	0.0205	0.0155	0.012	0.0165	0.0095	0.0115	0.015	0.009	0.0045	0.006	0.003	0.022	0.0225	0.0205	0.01	0.011	0.0085	0.013	0.017	0.0105	0.007	0.009	0.006	0.012	0.0155	0.0095
36	0.0325	0.0335	0.0275	0.03	0.038	0.029	0.007	0.009	0.0065	0.017	0.0215	0.0165	0.013	0.018	0.0105	0.0115	0.016	0.0095	0.005	0.0065	0.0035	0.024	0.025	0.0235	0.011	0.0115	0.009	0.014	0.0185	0.011	0.0075	0.0095	0.0065	0.0125	0.017	0.0105
37	0.0345	0.0365	0.0285	0.032	0.0405	0.0305	0.0065	0.0085	0.0055	0.0175	0.022	0.0175	0.0125	0.0175	0.0105	0.012	0.0145	0.009	0.005	0.0055	0.0025	0.025	0.026	0.0245	0.01	0.012	0.008	0.0145	0.019	0.0105	0.007	0.009	0.006	0.0125	0.0175	0.0105
38	0.037	0.0385	0.0305	0.0345	0.0435	0.0325	0.007	0.009	0.0065	0.019	0.0235	0.0185	0.0135	0.018	0.011	0.0115	0.0155	0.0095	0.0055	0.007	0.004	0.027	0.028	0.026	0.0115	0.0125	0.009	0.016	0.0205	0.012	0.008	0.01	0.0075	0.0145	0.019	0.0115
39	0.0395	0.041	0.033	0.0365	0.0465	0.0345	0.007	0.009	0.006	0.02	0.0245	0.0195	0.0145	0.019	0.0115	0.0125	0.0165	0.0095	0.0055	0.006	0.0045	0.029	0.0305	0.0275	0.012	0.013	0.0085	0.0165	0.021	0.0125	0.0075	0.0105	0.007	0.0155	0.0205	0.012
40	0.0425	0.044	0.0355	0.0395	0.05	0.037	0.0075	0.0095	0.0065	0.021	0.026	0.0205	0.0145	0.019	0.012	0.0125	0.0165	0.0105	0.0055	0.0065	0.0035	0.03	0.032	0.029	0.012	0.0125	0.009	0.0175	0.023	0.013	0.008	0.01	0.0075	0.016	0.0215	0.0125
41	0.0455	0.0465	0.037	0.0415	0.0535	0.039	0.007	0.0085	0.0065	0.022	0.027	0.021	0.0145	0.019	0.0125	0.013	0.016	0.0105	0.005	0.0055	0.0035	0.033	0.0345	0.0315	0.012	0.014	0.0095	0.018	0.0245	0.0135	0.0075	0.01	0.007	0.0165	0.0225	0.013
42	0.049	0.05	0.04	0.045	0.057	0.042	0.0075	0.0095	0.0065	0.0235	0.0285	0.0225	0.0155	0.02	0.0125	0.013	0.017	0.0105	0.0055	0.007	0.0045	0.035	0.0375	0.034	0.0135	0.0145	0.01	0.0205	0.0265	0.015	0.0085	0.0115	0.0075	0.0185	0.0245	0.014
43	0.052	0.0535	0.0425	0.048	0.062	0.044	0.0075	0.009	0.0065	0.025	0.03	0.023	0.0155	0.021	0.014	0.014	0.017	0.0115	0.005	0.006	0.0035	0.0375	0.04	0.035	0.013	0.014	0.01	0.0205	0.0285	0.0155	0.0085	0.011	0.0075	0.0185	0.026	0.016
44	0.056	0.0575	0.0465	0.052	0.066	0.0475	0.008	0.009	0.007	0.0265	0.0325	0.0245	0.0165	0.0215	0.0135	0.014	0.018	0.0115	0.0055	0.007	0.0045	0.04	0.0425	0.038	0.0135	0.015	0.011	0.022	0.03	0.0165	0.009	0.0115	0.008	0.021	0.028	0.0165
45	0.06	0.061	0.0485	0.055	0.0695	0.051	0.0075	0.009	0.0065	0.027	0.0335	0.0265	0.0165	0.022	0.013	0.014	0.017	0.011	0.005	0.0055	0.0035	0.0425	0.045	0.0395	0.013	0.015	0.01	0.023	0.0315	0.0165	0.008	0.011	0.0075	0.0215	0.029	0.017
46	0.064	0.066	0.0515	0.0585	0.0745	0.0545	0.008	0.01	0.0065	0.0285	0.035	0.0275	0.0175	0.023	0.014	0.0145	0.018	0.0115	0.005	0.0065	0.0035	0.0455	0.0485	0.043	0.014	0.0155	0.011	0.025	0.034	0.0175	0.0085	0.012	0.008	0.023	0.0315	0.0185
47	0.069	0.07	0.055	0.063	0.08	0.058	0.008	0.0095	0.0075	0.0305	0.0375	0.0285	0.018	0.0235	0.0155	0.0145	0.018	0.0125	0.0055	0.0065	0.0035	0.0485	0.053	0.046	0.015	0.0155	0.012	0.027	0.037	0.019	0.009	0.0115	0.0085	0.0255	0.033	0.0205
48	0.074	0.0745	0.0595	0.0675	0.086	0.0615	0.0085	0.01	0.0075	0.0325	0.04	0.0305	0.0195	0.0245	0.0155	0.0155	0.0195	0.0125	0.006	0.0075	0.0045	0.053	0.057	0.05	0.0155	0.0175	0.013	0.028	0.039	0.0205	0.01	0.0125	0.009	0.027	0.036	0.0215
49	0.0785	0.0795	0.0635	0.072	0.0915	0.0655	0.0085	0.01	0.0075	0.034	0.0415	0.0315	0.02	0.025	0.0165	0.0155	0.02	0.0125	0.006	0.0075	0.0045	0.0565	0.061	0.053	0.0155	0.0175	0.013	0.03	0.042	0.022	0.01	0.0125	0.009	0.029	0.038	0.0235
50	0.0835	0.085	0.0675	0.0765	0.0975	0.0695	0.009	0.01	0.0075	0.0355	0.0435	0.0335	0.0205	0.026	0.0165	0.0165	0.0205	0.0135	0.006	0.0075	0.0045	0.0605	0.0655	0.057	0.0165	0.0185	0.014	0.032	0.0445	0.023	0.0105	0.0135	0.01	0.0315	0.041	0.025
51	0.0895	0.0905	0.072	0.082	0.104	0.074	0.009	0.01	0.008	0.038	0.0465	0.035	0.0215	0.027	0.0175	0.0165	0.0205	0.0145	0.0065	0.0075	0.0045	0.0645	0.07	0.061	0.0165	0.0185	0.014	0.034	0.048	0.0245	0.011	0.0135	0.01	0.0335	0.044	0.027
52	0.095	0.096	0.0765	0.0865	0.111	0.0785	0.0085	0.0095	0.0075	0.0395	0.0485	0.037	0.0215	0.0275	0.0185	0.0165	0.02	0.0145	0.0055	0.0075	0.0045	0.0685	0.0745	0.065	0.0175	0.019	0.014	0.0365	0.051	0.0255	0.0105	0.0135	0.0105	0.0355	0.046	0.0285
53	0.101	0.103	0.081	0.092	0.1175	0.0825	0.009	0.01	0.0075	0.042	0.051	0.0385	0.022	0.029	0.02	0.018	0.0215	0.015	0.006	0.007	0.0035	0.073	0.0805	0.0695	0.018	0.019	0.0145	0.0385	0.055	0.0265	0.011	0.014	0.0105	0.037	0.049	0.031
54	0.1075	0.109	0.0855	0.097	0.124	0.0875	0.0085	0.0105	0.008	0.0435	0.053	0.0405	0.023	0.0295	0.019	0.0185	0.0215	0.015	0.0065	0.0075	0.0045	0.079	0.0855	0.074	0.019	0.021	0.0145	0.0415	0.058	0.03	0.0105	0.0145	0.0105	0.0405	0.0535	0.032
55	0.114	0.115	0.0905	0.103	0.1315	0.091	0.009	0.01	0.0085	0.0465	0.056	0.0425	0.0245	0.03	0.021	0.0185	0.0225	0.016	0.0065	0.008	0.0055	0.0835	0.092	0.078	0.019	0.0215	0.0155	0.0435	0.063	0.031	0.012	0.0145	0.0115	0.0435	0.0565	0.035
56	0.1185	0.1205	0.0955	0.109	0.1375	0.0965	0.009	0.0105	0.0085	0.0485	0.059	0.0445	0.025	0.031	0.021	0.019	0.0225	0.016	0.006	0.008	0.0045	0.088	0.0975	0.0835	0.02	0.022	0.0155	0.0465	0.0665	0.0325	0.012	0.015	0.0115	0.0465	0.06	0.0375
57	0.126	0.127	0.1005	0.1145	0.144	0.1005	0.009	0.01	0.0085	0.051	0.0615	0.047	0.0255	0.0315	0.021	0.019	0.0225	0.0155	0.006	0.0075	0.005	0.094	0.104	0.0885	0.0205	0.022	0.016	0.049	0.071	0.0345	0.012	0.015	0.0115	0.0495	0.064	0.0395
58	0.13	0.1325	0.105	0.12	0.1525	0.1045	0.0095	0.01	0.009	0.054	0.065	0.049	0.026	0.032	0.022	0.0195	0.023	0.017	0.0065	0.008	0.005	0.0995	0.1105	0.093	0.0205	0.023	0.017	0.052	0.0765	0.0365	0.0125	0.015	0.012	0.053	0.0685	0.043
59	0.1365	0.14	0.1105	0.1255	0.1605	0.109	0.0095	0.01	0.0095	0.057	0.068	0.0515	0.0275	0.034	0.023	0.02	0.024	0.0175	0.0065	0.0075	0.0055	0.1055	0.1175	0.099	0.021	0.024	0.0175	0.0555	0.0815	0.039	0.0135	0.016	0.0125	0.0575	0.073	0.0455
60	0.1435	0.1485	0.116	0.132	0.1665	0.115	0.01	0.0105	0.0095	0.0595	0.0725	0.0545	0.028	0.0345	0.0235	0.0205	0.024	0.018	0.0065	0.0085	0.005	0.1115	0.125	0.107	0.0225	0.0245	0.0185	0.06	0.087	0.042	0.0135	0.0165	0.013	0.0615	0.078	0.0485
61	0.148	0.154	0.119	0.136	0.1735	0.1165	0.01	0.011	0.009	0.0625	0.0765	0.057	0.029	0.0355	0.0245	0.0215	0.025	0.0175	0.0065	0.009	0.005	0.1175	0.1315	0.1115	0.023	0.0265	0.02	0.063	0.093	0.0445	0.014	0.0175	0.013	0.0645	0.084	0.051
62	0.1515	0.1595	0.1235	0.141	0.1805	0.122	0.0105	0.011	0.0095	0.0665	0.08	0.06	0.03	0.0365	0.026	0.021	0.0245	0.0185	0.007	0.0085	0.005	0.1225	0.1385	0.118	0.024	0.026	0.02	0.0675	0.0995	0.047	0.0145	0.017	0.014	0.0695	0.089	0.0555
63	0.156	0.1635	0.1295	0.145	0.1865	0.126	0.01	0.0115	0.009	0.069	0.0835	0.063	0.031	0.038	0.0265	0.0225	0.026	0.0185	0.007	0.0085	0.005	0.1275	0.145	0.123	0.025	0.0275	0.0205	0.0715	0.1055	0.0505	0.014	0.0185	0.0135	0.0745	0.0955	0.059
64	0.161	0.17	0.1345	0.1505	0.196	0.131	0.01	0.0115	0.0095	0.0725	0.0885	0.065	0.0315	0.038	0.027	0.0225	0.026	0.0185	0.0075	0.0095	0.0055	0.134	0.1525	0.1295	0.025	0.0285	0.021	0.0755	0.112	0.053	0.015	0.0185	0.014	0.08	0.102	0.063
65	0.1655	0.1745	0.1385	0.1555	0.2115	0.1345	0.0105	0.0115	0.0095	0.0775	0.0925	0.0695	0.0325	0.04	0.0285	0.0235	0.027	0.02	0.0075	0.0085	0.005	0.14	0.1585	0.1365	0.0265	0.0295	0.0215	0.081	0.1195	0.057	0.015	0.0185	0.014	0.0845	0.108	0.0675
66	0.1705	0.1775	0.1405	0.16	0.23	0.1385	0.0105	0.011	0.01	0.081	0.0965	0.0715	0.0335	0.04	0.029	0.023	0.0265	0.021	0.0065	0.0085	0.005	0.144	0.1645	0.1405	0.0255	0.0295	0.022	0.084	0.1265	0.0595	0.015	0.0185	0.015	0.0905	0.114	0.072
67	0.1805	0.183	0.146	0.1675	0.2445	0.1455	0.011	0.0115	0.0095	0.0855	0.101	0.0765	0.0345	0.0415	0.0295	0.0235	0.0275	0.021	0.0075	0.0095	0.006	0.1495	0.171	0.1465	0.0275	0.031	0.0235	0.0905	0.1335	0.0635	0.0155	0.0195	0.0155	0.0975	0.1215	0.078
68	0.1925	0.194	0.149	0.172	0.252	0.1495	0.011	0.0115	0.0105	0.089	0.106	0.08	0.0365	0.0435	0.031	0.0255	0.029	0.022	0.0075	0.0095	0.0065	0.1535	0.178	0.152	0.0285	0.0325	0.024	0.095	0.141	0.0675	0.0165	0.02	0.016	0.104	0.128	0.083
69	0.21	0.211	0.1535	0.1785	0.2595	0.159	0.01	0.0115	0.01	0.0935	0.1105	0.0835	0.0365	0.044	0.0315	0.025	0.0285	0.0215	0.008	0.0095	0.006	0.1595	0.1865	0.1565	0.029	0.0335	0.0245	0.1005	0.1475	0.0725	0.016	0.0205	0.0155	0.111	0.1365	0.0885
70	0.2215	0.2255	0.162	0.1875	0.256	0.169	0.0105	0.0115	0.01	0.0975	0.116	0.088	0.038	0.045	0.0325	0.026	0.0305	0.022	0.008	0.0095	0.0065	0.1655	0.197	0.159	0.03	0.0345	0.025	0.106	0.1545	0.0765	0.0175	0.021	0.016	0.1185	0.1435	0.095
71	0.23	0.238	0.1715	0.1995	0.2495	0.179	0.0115	0.012	0.011	0.103	0.1215	0.0915	0.0395	0.0465	0.034	0.0265	0.0305	0.0235	0.008	0.01	0.0065	0.1705	0.2185	0.164	0.031	0.0355	0.027	0.1105	0.162	0.0815	0.0185	0.0215	0.0175	0.126	0.151	0.1015
72	0.2325	0.241	0.187	0.211	0.2495	0.1895	0.0105	0.012	0.01	0.107	0.1255	0.0955	0.04	0.0475	0.0345	0.0275	0.031	0.024	0.0075	0.0085	0.006	0.178	0.2405	0.1675	0.031	0.0355	0.026	0.115	0.1665	0.086	0.017	0.0215	0.0165	0.132	0.1575	0.1065
73	0.235	0.2385	0.2075	0.225	0.252	0.205	0.011	0.0125	0.0105	0.1125	0.1315	0.1	0.0405	0.049	0.036	0.0275	0.0315	0.024	0.008	0.0095	0.0055	0.189	0.2545	0.1735	0.0325	0.037	0.0275	0.121	0.172	0.091	0.018	0.0225	0.0175	0.14	0.1635	0.113
74	0.243	0.2485	0.218	0.2285	0.256	0.2165	0.0115	0.012	0.011	0.1175	0.1375	0.1045	0.0425	0.051	0.0365	0.0285	0.0335	0.0255	0.0085	0.0105	0.0065	0.1975	0.255	0.178	0.0335	0.0385	0.029	0.127	0.18	0.0965	0.0185	0.0225	0.0185	0.147	0.169	0.1205
75	0.2415	0.2475	0.227	0.24	0.2545	0.22	0.011	0.0125	0.0105	0.123	0.142	0.108	0.044	0.051	0.0375	0.0295	0.0335	0.025	0.008	0.01	0.006	0.209	0.2545	0.191	0.034	0.039	0.0295	0.13	0.1865	0.1015	0.019	0.023	0.018	0.1525	0.1735	0.1275
76	0.243	0.26	0.235	0.245	0.26	0.2305	0.012	0.0125	0.0115	0.129	0.1475	0.113	0.0455	0.054	0.0385	0.03	0.0345	0.0265	0.0085	0.0105	0.0065	0.2245	0.245	0.202	0.0355	0.0405	0.0305	0.1365	0.202	0.107	0.0195	0.0235	0.019	0.16	0.178	0.136
77	0.2435	0.2575	0.237	0.246	0.2575	0.233	0.0115	0.012	0.011	0.1345	0.152	0.117	0.0465	0.055	0.0395	0.031	0.0355	0.027	0.0075	0.0095	0.0065	0.2305	0.254	0.208	0.036	0.0415	0.031	0.142	0.225	0.112	0.0195	0.024	0.0185	0.1645	0.182	0.144
78	0.2455	0.2505	0.231	0.2485	0.274	0.2345	0.0115	0.012	0.011	0.1405	0.1555	0.1215	0.0475	0.056	0.041	0.0315	0.0365	0.028	0.0075	0.0095	0.0065	0.236	0.255	0.212	0.037	0.0425	0.032	0.148	0.24	0.117	0.0205	0.0245	0.019	0.17	0.186	0.152
79	0.253	0.2605	0.2415	0.257	0.2885	0.2385	0.012	0.0125	0.0115	0.146	0.1605	0.1265	0.0495	0.0575	0.042	0.032	0.0365	0.0285	0.008	0.0095	0.007	0.2425	0.2595	0.2185	0.038	0.044	0.0325	0.1545	0.2455	0.123	0.021	0.025	0.0195	0.1755	0.192	0.16
80	0.2525	0.267	0.2415	0.257	0.299	0.247	0.012	0.013	0.011	0.1515	0.1655	0.132	0.0505	0.059	0.0435	0.0325	0.0365	0.0285	0.0085	0.0105	0.007	0.25	0.2625	0.2325	0.039	0.046	0.034	0.162	0.2555	0.1305	0.021	0.0255	0.02	0.182	0.2045	0.168
81	0.257	0.271	0.242	0.2575	0.292	0.2425	0.012	0.013	0.011	0.158	0.1695	0.1355	0.0525	0.0605	0.0445	0.0335	0.0375	0.029	0.0075	0.01	0.0065	0.2545	0.276	0.2375	0.0395	0.0465	0.0355	0.168	0.2495	0.138	0.0215	0.026	0.0205	0.186	0.2135	0.1745
82	0.2665	0.276	0.2535	0.264	0.293	0.2495	0.0125	0.0125	0.012	0.1625	0.174	0.14	0.0535	0.062	0.045	0.034	0.0385	0.03	0.0075	0.0105	0.007	0.253	0.268	0.237	0.041	0.048	0.037	0.18	0.2555	0.146	0.022	0.026	0.0215	0.1945	0.222	0.1815
83	0.278	0.2845	0.2715	0.2645	0.295	0.249	0.0125	0.013	0.0115	0.168	0.177	0.145	0.0555	0.0635	0.047	0.035	0.04	0.0305	0.0085	0.0105	0.0075	0.2645	0.293	0.251	0.0425	0.0505	0.0375	0.1975	0.254	0.156	0.0235	0.028	0.0215	0.204	0.227	0.186
84	0.2795	0.2845	0.2735	0.27	0.3035	0.256	0.012	0.0135	0.012	0.1705	0.1805	0.1485	0.0565	0.0655	0.0475	0.035	0.0405	0.0315	0.008	0.0095	0.0065	0.2675	0.2925	0.253	0.043	0.05	0.0385	0.213	0.2635	0.1635	0.023	0.027	0.022	0.214	0.232	0.19
85	0.281	0.3005	0.2765	0.278	0.3065	0.267	0.0125	0.0135	0.012	0.1745	0.184	0.153	0.058	0.0665	0.049	0.0365	0.042	0.0325	0.0085	0.0115	0.0075	0.275	0.2965	0.26	0.0445	0.053	0.0405	0.2315	0.274	0.1715	0.0245	0.0285	0.0235	0.2245	0.238	0.199
86	0.286	0.304	0.2755	0.285	0.309	0.2765	0.0125	0.013	0.011	0.176	0.187	0.1565	0.0595	0.068	0.05	0.037	0.0415	0.0325	0.008	0.0105	0.0075	0.285	0.3065	0.268	0.0455	0.0545	0.0415	0.2385	0.2725	0.1805	0.0245	0.029	0.0235	0.235	0.2475	0.2095
87	0.287	0.3025	0.274	0.2855	0.3185	0.2795	0.0125	0.0135	0.0115	0.1775	0.1915	0.1615	0.061	0.0705	0.0515	0.0375	0.043	0.0335	0.0085	0.0115	0.0075	0.3	0.3145	0.2835	0.047	0.0555	0.0425	0.236	0.272	0.1935	0.025	0.03	0.024	0.236	0.254	0.2145
88	0.298	0.3065	0.272	0.292	0.335	0.2825	0.012	0.0135	0.012	0.179	0.1955	0.1655	0.062	0.0715	0.0525	0.0385	0.0435	0.0345	0.0085	0.0105	0.0065	0.309	0.3145	0.3005	0.048	0.0565	0.0435	0.244	0.282	0.211	0.025	0.03	0.0235	0.2485	0.26	0.222
89	0.293	0.3035	0.269	0.287	0.337	0.2825	0.0125	0.0135	0.012	0.1805	0.1985	0.167	0.064	0.0735	0.054	0.039	0.044	0.0355	0.008	0.0105	0.0065	0.31	0.317	0.3005	0.049	0.058	0.0445	0.2455	0.2905	0.2215	0.026	0.031	0.024	0.248	0.254	0.229
90	0.2835	0.2995	0.267	0.2905	0.344	0.284	0.0125	0.0135	0.012	0.1825	0.2025	0.17	0.0655	0.0755	0.0555	0.04	0.0455	0.036	0.008	0.0105	0.0065	0.309	0.322	0.295	0.0505	0.0595	0.0455	0.249	0.3015	0.2295	0.026	0.0315	0.0245	0.253	0.2655	0.2365
91	0.315	0.3365	0.2945	0.3015	0.3785	0.2965	0.0135	0.014	0.012	0.185	0.2065	0.172	0.0685	0.0775	0.0575	0.041	0.046	0.0365	0.009	0.0115	0.0085	0.3195	0.33	0.312	0.0525	0.0625	0.0465	0.258	0.3055	0.238	0.0275	0.0325	0.0255	0.26	0.263	0.2425
92	0.3215	0.3425	0.295	0.308	0.396	0.3025	0.0135	0.014	0.0125	0.186	0.209	0.1745	0.07	0.08	0.059	0.042	0.048	0.0375	0.0095	0.0115	0.0085	0.323	0.3325	0.316	0.0535	0.064	0.049	0.2585	0.3025	0.246	0.0285	0.0335	0.0265	0.2645	0.2715	0.2545
93	0.3215	0.342	0.296	0.308	0.397	0.303	0.0135	0.0145	0.0125	0.1875	0.212	0.1745	0.0725	0.082	0.06	0.0435	0.0495	0.039	0.009	0.0125	0.0085	0.317	0.338	0.3095	0.055	0.066	0.0505	0.2615	0.2995	0.254	0.0295	0.0345	0.028	0.262	0.282	0.259
94	0.3285	0.354	0.31	0.3205	0.4025	0.3185	0.0135	0.0145	0.0125	0.1895	0.2135	0.177	0.0735	0.084	0.061	0.044	0.05	0.039	0.0095	0.0125	0.0085	0.332	0.3555	0.322	0.0565	0.0675	0.0515	0.269	0.3055	0.255	0.0295	0.035	0.028	0.2665	0.2945	0.261
95	0.3435	0.366	0.33	0.3295	0.4035	0.327	0.0135	0.0145	0.012	0.1895	0.214	0.177	0.0755	0.086	0.063	0.045	0.0505	0.04	0.0095	0.0125	0.0085	0.3555	0.361	0.333	0.0585	0.07	0.0535	0.2795	0.313	0.256	0.03	0.0355	0.0285	0.277	0.322	0.266
96	0.352	0.3615	0.334	0.3425	0.408	0.338	0.013	0.015	0.0125	0.19	0.2155	0.1785	0.0775	0.0885	0.0645	0.0455	0.0515	0.041	0.0095	0.012	0.0075	0.3525	0.3805	0.3405	0.0605	0.071	0.0545	0.2795	0.31	0.2645	0.031	0.036	0.029	0.29	0.3215	0.265
97	0.341	0.352	0.322	0.3535	0.403	0.3385	0.013	0.015	0.0125	0.189	0.2135	0.179	0.079	0.091	0.0655	0.0465	0.053	0.042	0.009	0.0115	0.0075	0.36	0.385	0.3415	0.061	0.072	0.0555	0.279	0.319	0.2615	0.031	0.036	0.029	0.2915	0.3185	0.262
98	0.358	0.3705	0.334	0.3595	0.4095	0.348	0.014	0.015	0.0125	0.19	0.213	0.1815	0.0825	0.094	0.0675	0.0475	0.0535	0.043	0.009	0.012	0.0085	0.3645	0.38	0.3485	0.0625	0.075	0.057	0.2765	0.323	0.268	0.032	0.037	0.03	0.299	0.3185	0.268
99	0.3605	0.3765	0.335	0.363	0.4105	0.351	0.014	0.015	0.0125	0.189	0.215	0.183	0.0845	0.0965	0.069	0.049	0.055	0.0435	0.0095	0.012	0.0085	0.391	0.399	0.366	0.065	0.077	0.0585	0.291	0.348	0.2805	0.033	0.038	0.0305	0.3105	0.3225	0.279
100	0.364	0.3825	0.338	0.351	0.4	0.341	0.014	0.0155	0.0125	0.1885	0.2175	0.183	0.0865	0.0985	0.071	0.05	0.0555	0.0445	0.009	0.012	0.008	0.3835	0.4135	0.371	0.0665	0.0785	0.0605	0.2895	0.3585	0.2825	0.033	0.039	0.0315	0.309	0.313	0.2885
101	0.3705	0.378	0.341	0.3525	0.4045	0.341	0.0135	0.0155	0.0125	0.1905	0.2205	0.185	0.0885	0.101	0.0725	0.0505	0.0575	0.0455	0.0095	0.0115	0.008	0.398	0.41	0.3865	0.0685	0.081	0.0615	0.29	0.3795	0.285	0.0335	0.0395	0.0315	0.313	0.3195	0.3075
102	0.368	0.377	0.3335	0.352	0.408	0.3385	0.0135	0.016	0.0125	0.1955	0.224	0.186	0.0915	0.103	0.0745	0.0515	0.0585	0.047	0.01	0.0125	0.0085	0.398	0.408	0.3875	0.07	0.0835	0.0635	0.292	0.389	0.2885	0.035	0.0405	0.0325	0.3185	0.331	0.317
103	0.388	0.3935	0.3595	0.3595	0.42	0.344	0.015	0.016	0.0125	0.2005	0.2265	0.189	0.0945	0.105	0.076	0.053	0.06	0.0475	0.0095	0.012	0.0085	0.394	0.4065	0.382	0.0715	0.086	0.065	0.295	0.3945	0.291	0.035	0.042	0.0335	0.3185	0.345	0.3115
104	0.3945	0.4055	0.3685	0.375	0.429	0.355	0.0145	0.016	0.0125	0.205	0.2285	0.193	0.096	0.1075	0.0775	0.0535	0.061	0.0485	0.01	0.0125	0.0085	0.4	0.4175	0.388	0.0735	0.088	0.0665	0.302	0.404	0.295	0.036	0.0415	0.0335	0.3205	0.34	0.3105
105	0.404	0.412	0.379	0.3885	0.445	0.3715	0.014	0.016	0.0125	0.21	0.233	0.1975	0.0975	0.109	0.08	0.0555	0.0615	0.0495	0.0105	0.0125	0.0085	0.4035	0.434	0.383	0.0755	0.0905	0.0685	0.317	0.4095	0.298	0.037	0.0435	0.034	0.328	0.3535	0.3215
106	0.411	0.4225	0.387	0.3965	0.4545	0.3815	0.015	0.0165	0.0125	0.213	0.233	0.2015	0.1005	0.112	0.082	0.056	0.063	0.051	0.0105	0.013	0.009	0.421	0.4485	0.41	0.078	0.094	0.071	0.328	0.417	0.291	0.0385	0.0445	0.0355	0.3485	0.3665	0.3265
107	0.4035	0.4145	0.3845	0.395	0.4495	0.3795	0.015	0.016	0.0125	0.215	0.236	0.2055	0.1025	0.114	0.084	0.058	0.064	0.052	0.0105	0.0135	0.0095	0.419	0.435	0.407	0.08	0.096	0.073	0.344	0.4165	0.2875	0.0385	0.045	0.037	0.346	0.353	0.329
108	0.397	0.409	0.377	0.3935	0.4455	0.375	0.015	0.017	0.0135	0.2165	0.235	0.209	0.105	0.1165	0.0865	0.059	0.065	0.053	0.0105	0.0135	0.0095	0.4305	0.4425	0.4115	0.082	0.098	0.075	0.3525	0.4135	0.2865	0.0395	0.046	0.0375	0.343	0.3565	0.3325
109	0.4105	0.4235	0.394	0.408	0.4595	0.393	0.0145	0.017	0.0135	0.22	0.2385	0.2105	0.1065	0.119	0.088	0.0595	0.067	0.054	0.01	0.013	0.009	0.4245	0.448	0.4135	0.084	0.0995	0.0765	0.3635	0.412	0.294	0.04	0.0465	0.0375	0.36	0.3805	0.3425
110	0.4225	0.434	0.4025	0.4165	0.4655	0.405	0.015	0.0175	0.0125	0.225	0.245	0.215	0.1085	0.121	0.0905	0.061	0.068	0.0555	0.0105	0.014	0.0095	0.4285	0.4525	0.413	0.0875	0.102	0.079	0.382	0.42	0.311	0.042	0.048	0.039	0.367	0.385	0.351
111	0.4285	0.433	0.4045	0.426	0.4665	0.4095	0.015	0.017	0.0135	0.224	0.242	0.216	0.1115	0.1245	0.092	0.062	0.0695	0.0565	0.0095	0.0125	0.0085	0.4295	0.4555	0.418	0.09	0.104	0.081	0.3855	0.4275	0.3165	0.042	0.048	0.039	0.365	0.389	0.35
112	0.437	0.4415	0.416	0.4375	0.471	0.4225	0.0145	0.017	0.013	0.2325	0.2495	0.219	0.113	0.1265	0.094	0.0635	0.0715	0.0575	0.01	0.013	0.0085	0.437	0.4655	0.4285	0.091	0.105	0.0825	0.393	0.4425	0.328	0.042	0.0495	0.0395	0.3715	0.397	0.3545
113	0.436	0.4445	0.418	0.4295	0.466	0.412	0.015	0.017	0.0135	0.231	0.249	0.217	0.1155	0.13	0.0965	0.065	0.0725	0.0585	0.0105	0.0135	0.0085	0.4345	0.462	0.424	0.0935	0.1075	0.086	0.3865	0.4435	0.337	0.043	0.05	0.041	0.373	0.3995	0.343
114	0.432	0.442	0.4125	0.4375	0.4765	0.424	0.015	0.0175	0.013	0.24	0.257	0.224	0.118	0.1325	0.0985	0.0665	0.0745	0.0595	0.0105	0.013	0.0085	0.431	0.457	0.4185	0.096	0.11	0.087	0.402	0.458	0.3625	0.044	0.052	0.041	0.391	0.4065	0.357
115	0.433	0.4485	0.4125	0.435	0.471	0.424	0.0155	0.018	0.013	0.2445	0.2615	0.225	0.121	0.135	0.1	0.068	0.076	0.0615	0.0105	0.013	0.0095	0.4445	0.47	0.433	0.098	0.113	0.09	0.404	0.4575	0.376	0.0455	0.053	0.0425	0.3895	0.412	0.368
116	0.4485	0.4565	0.4275	0.4405	0.4755	0.4315	0.015	0.018	0.014	0.2515	0.267	0.229	0.1235	0.1385	0.102	0.0695	0.078	0.063	0.011	0.0135	0.0095	0.445	0.473	0.4325	0.1	0.1155	0.092	0.4075	0.4675	0.387	0.0465	0.0535	0.0435	0.396	0.417	0.38
117	0.4525	0.4605	0.429	0.452	0.4855	0.444	0.015	0.018	0.0135	0.267	0.284	0.2405	0.126	0.141	0.103	0.071	0.0795	0.0645	0.011	0.0145	0.0095	0.4485	0.4795	0.433	0.1025	0.1185	0.094	0.414	0.4775	0.4015	0.048	0.055	0.0445	0.4035	0.421	0.3885
118	0.448	0.4645	0.431	0.4435	0.4755	0.434	0.0155	0.0185	0.0135	0.265	0.279	0.2355	0.1285	0.144	0.105	0.0725	0.081	0.0655	0.011	0.014	0.0095	0.448	0.4715	0.4335	0.1045	0.121	0.0965	0.4105	0.475	0.401	0.0485	0.056	0.0455	0.4115	0.427	0.4045
119	0.456	0.4655	0.4365	0.4465	0.479	0.4395	0.016	0.0185	0.013	0.277	0.2915	0.247	0.132	0.1475	0.1075	0.075	0.0825	0.0675	0.0115	0.015	0.0105	0.4555	0.4845	0.446	0.107	0.1245	0.099	0.426	0.4915	0.4155	0.0505	0.058	0.0465	0.4215	0.426	0.4095
120	0.447	0.4625	0.4255	0.447	0.4815	0.4425	0.016	0.0185	0.013	0.283	0.297	0.255	0.134	0.151	0.1095	0.0765	0.0845	0.0695	0.012	0.015	0.0105	0.4565	0.4855	0.4465	0.1095	0.127	0.101	0.428	0.4915	0.4145	0.0505	0.058	0.047	0.4265	0.4295	0.4165
121	0.4535	0.471	0.4345	0.4515	0.4845	0.446	0.016	0.0185	0.013	0.29	0.302	0.264	0.1375	0.155	0.1115	0.0785	0.0855	0.071	0.0115	0.015	0.0105	0.46	0.4885	0.4495	0.112	0.13	0.1035	0.4315	0.4905	0.4115	0.052	0.0595	0.0485	0.4215	0.4235	0.4065
122	0.449	0.466	0.4295	0.4575	0.4875	0.452	0.0155	0.019	0.0135	0.295	0.307	0.2745	0.14	0.158	0.113	0.0795	0.0875	0.0725	0.011	0.0145	0.0105	0.4565	0.486	0.4455	0.1145	0.1325	0.105	0.436	0.497	0.416	0.0525	0.06	0.0485	0.4295	0.4315	0.4195
123	0.4485	0.4685	0.4295	0.4475	0.4765	0.4405	0.016	0.0195	0.014	0.292	0.303	0.2755	0.143	0.1625	0.115	0.0815	0.0895	0.074	0.011	0.014	0.0095	0.444	0.4725	0.429	0.117	0.1345	0.1075	0.435	0.4905	0.416	0.054	0.0615	0.0495	0.431	0.4405	0.4235
124	0.457	0.474	0.438	0.448	0.475	0.4405	0.016	0.0195	0.0135	0.2875	0.2985	0.2745	0.1465	0.166	0.1175	0.083	0.091	0.0755	0.012	0.0145	0.0105	0.4595	0.4865	0.4475	0.1195	0.1375	0.11	0.446	0.497	0.419	0.0545	0.063	0.051	0.4355	0.4455	0.423
125	0.4575	0.4735	0.437	0.4525	0.48	0.446	0.017	0.0195	0.014	0.297	0.304	0.283	0.1505	0.17	0.1205	0.0855	0.0925	0.077	0.0115	0.015	0.011	0.4595	0.4845	0.447	0.1225	0.143	0.113	0.455	0.5015	0.422	0.056	0.0645	0.052	0.437	0.441	0.4255
126	0.4505	0.471	0.431	0.449	0.4785	0.444	0.0165	0.0195	0.014	0.296	0.2995	0.28	0.154	0.174	0.1215	0.0865	0.0945	0.079	0.0115	0.0145	0.011	0.457	0.486	0.444	0.1245	0.145	0.115	0.455	0.495	0.4275	0.0575	0.0655	0.0535	0.437	0.4475	0.4325
127	0.46	0.476	0.4405	0.4535	0.483	0.449	0.017	0.0195	0.014	0.3035	0.3065	0.286	0.1575	0.1775	0.124	0.0885	0.0955	0.08	0.0125	0.015	0.011	0.4645	0.4935	0.4535	0.1275	0.1495	0.117	0.463	0.504	0.4405	0.0585	0.0665	0.0535	0.4455	0.4545	0.4415
128	0.4535	0.4715	0.4315	0.4555	0.485	0.451	0.0165	0.0195	0.014	0.303	0.3075	0.285	0.1605	0.181	0.126	0.0905	0.0975	0.082	0.012	0.0145	0.011	0.464	0.492	0.452	0.13	0.153	0.12	0.464	0.5035	0.438	0.0595	0.068	0.0555	0.446	0.4555	0.443
129	0.454	0.473	0.4355	0.4535	0.484	0.4485	0.0165	0.0195	0.014	0.3015	0.3085	0.286	0.1635	0.184	0.128	0.0925	0.0995	0.083	0.0125	0.0145	0.011	0.4665	0.4945	0.4545	0.1335	0.1565	0.1225	0.47	0.504	0.431	0.061	0.0705	0.0565	0.449	0.459	0.4465
130	0.457	0.4755	0.437	0.453	0.486	0.45	0.0165	0.0195	0.014	0.2995	0.31	0.2855	0.1665	0.1875	0.1295	0.0935	0.101	0.0845	0.012	0.0155	0.0105	0.4655	0.4945	0.454	0.136	0.1595	0.1255	0.4725	0.506	0.433	0.0615	0.071	0.057	0.4455	0.4545	0.444
131	0.456	0.4725	0.4345	0.455	0.4865	0.4525	0.017	0.02	0.014	0.3	0.3145	0.288	0.1705	0.1905	0.1325	0.0955	0.103	0.0865	0.0125	0.016	0.011	0.467	0.4965	0.4565	0.139	0.1645	0.128	0.473	0.505	0.4435	0.064	0.0735	0.059	0.4515	0.46	0.448
132	0.4585	0.4735	0.435	0.4475	0.478	0.4445	0.0165	0.02	0.014	0.2965	0.312	0.283	0.1735	0.194	0.1355	0.0965	0.104	0.0875	0.012	0.0155	0.011	0.4665	0.496	0.4555	0.1425	0.1685	0.1305	0.476	0.5055	0.453	0.0655	0.0745	0.0595	0.4535	0.463	0.449
133	0.4485	0.469	0.4275	0.4545	0.484	0.4505	0.017	0.0205	0.014	0.299	0.3185	0.286	0.1755	0.198	0.138	0.0985	0.106	0.0895	0.0125	0.0155	0.0105	0.4575	0.488	0.446	0.1455	0.1705	0.1335	0.4805	0.508	0.4685	0.066	0.076	0.0605	0.4575	0.4665	0.4525
134	0.452	0.467	0.427	0.451	0.483	0.4475	0.017	0.0205	0.0135	0.3015	0.325	0.2895	0.179	0.201	0.1405	0.101	0.108	0.092	0.012	0.015	0.011	0.4705	0.499	0.461	0.1495	0.1745	0.1375	0.4805	0.5085	0.466	0.0685	0.0775	0.0625	0.455	0.465	0.451
135	0.4505	0.4705	0.429	0.4495	0.4805	0.446	0.017	0.0205	0.0145	0.3005	0.323	0.2875	0.1815	0.2045	0.1425	0.103	0.111	0.094	0.0125	0.0155	0.011	0.467	0.497	0.4555	0.153	0.1775	0.1395	0.471	0.4925	0.4545	0.0685	0.079	0.063	0.4445	0.4585	0.442
136	0.44	0.4645	0.419	0.444	0.4755	0.4405	0.017	0.021	0.0145	0.302	0.3255	0.2875	0.1845	0.2085	0.145	0.104	0.113	0.0955	0.0115	0.015	0.011	0.459	0.489	0.4455	0.156	0.181	0.143	0.4765	0.498	0.4655	0.071	0.0805	0.065	0.4535	0.464	0.4475
137	0.461	0.48	0.4395	0.4525	0.4855	0.4475	0.017	0.0205	0.0145	0.3075	0.332	0.293	0.1885	0.2135	0.1485	0.1075	0.1155	0.097	0.013	0.016	0.0115	0.4745	0.5045	0.4645	0.16	0.1855	0.147	0.4825	0.5085	0.4735	0.0725	0.0825	0.067	0.462	0.474	0.4575
138	0.4495	0.4725	0.4295	0.4575	0.4865	0.452	0.017	0.021	0.0145	0.311	0.337	0.2955	0.191	0.216	0.151	0.1095	0.1165	0.0985	0.013	0.0155	0.011	0.4745	0.504	0.465	0.164	0.1885	0.15	0.4835	0.506	0.471	0.0735	0.0845	0.068	0.4625	0.473	0.459
139	0.453	0.4745	0.43	0.4565	0.4885	0.4535	0.017	0.021	0.0145	0.314	0.344	0.3015	0.1955	0.2205	0.1525	0.1105	0.1195	0.1005	0.012	0.0155	0.012	0.475	0.5055	0.467	0.1665	0.192	0.154	0.4785	0.498	0.465	0.0755	0.0845	0.0695	0.461	0.474	0.4575
140	0.449	0.4705	0.4265	0.4515	0.4805	0.4465	0.018	0.0215	0.0145	0.316	0.3435	0.3015	0.198	0.2235	0.1555	0.114	0.1215	0.103	0.0135	0.0165	0.0115	0.4735	0.5055	0.465	0.171	0.196	0.1575	0.484	0.508	0.4735	0.077	0.0875	0.072	0.4645	0.4755	0.461
141	0.4625	0.481	0.4405	0.4585	0.491	0.4545	0.018	0.0215	0.0145	0.3205	0.349	0.3075	0.2025	0.226	0.1575	0.1155	0.123	0.105	0.0135	0.0165	0.012	0.473	0.504	0.4655	0.175	0.2015	0.1615	0.4805	0.4985	0.4675	0.0795	0.089	0.073	0.449	0.464	0.4485
142	0.465	0.4835	0.442	0.455	0.4885	0.451	0.0175	0.0215	0.0145	0.321	0.351	0.3095	0.205	0.228	0.1585	0.1175	0.126	0.107	0.0125	0.0165	0.0115	0.474	0.5065	0.4655	0.1775	0.2045	0.165	0.4835	0.505	0.472	0.08	0.09	0.0745	0.4615	0.4725	0.458
143	0.45	0.4705	0.4245	0.452	0.485	0.448	0.017	0.022	0.0145	0.3195	0.3485	0.3065	0.2075	0.23	0.1605	0.1195	0.129	0.1095	0.0125	0.0165	0.0115	0.4785	0.5095	0.4715	0.1805	0.2075	0.1685	0.4865	0.509	0.476	0.0815	0.091	0.076	0.462	0.4755	0.459
144	0.463	0.4815	0.4395	0.458	0.495	0.4545	0.018	0.0215	0.0145	0.328	0.356	0.3155	0.2105	0.2315	0.1635	0.1225	0.131	0.112	0.0125	0.0165	0.0115	0.474	0.506	0.4665	0.184	0.2125	0.1725	0.4865	0.5075	0.4745	0.083	0.093	0.076	0.4645	0.477	0.462
145	0.4645	0.4825	0.441	0.4545	0.491	0.451	0.018	0.022	0.0145	0.328	0.357	0.316	0.2125	0.2335	0.165	0.125	0.133	0.113	0.0135	0.0165	0.012	0.4785	0.5115	0.472	0.187	0.216	0.175	0.488	0.5115	0.478	0.085	0.095	0.078	0.465	0.477	0.4625
146	0.464	0.482	0.4395	0.4555	0.492	0.452	0.0175	0.022	0.015	0.331	0.3595	0.3185	0.215	0.235	0.1665	0.1265	0.136	0.116	0.0125	0.016	0.012	0.481	0.5145	0.4765	0.189	0.219	0.178	0.487	0.5095	0.4755	0.086	0.096	0.0795	0.469	0.4805	0.4655
147	0.466	0.485	0.4425	0.456	0.4925	0.452	0.018	0.022	0.0145	0.332	0.361	0.3195	0.216	0.2355	0.169	0.129	0.1385	0.118	0.013	0.0165	0.0115	0.4805	0.5135	0.4755	0.1915	0.2215	0.1795	0.48	0.494	0.464	0.087	0.098	0.081	0.462	0.476	0.46
148	0.465	0.4825	0.4405	0.4535	0.488	0.449	0.018	0.0225	0.015	0.328	0.353	0.3135	0.217	0.2355	0.1715	0.1325	0.142	0.1205	0.0125	0.0155	0.0115	0.455	0.491	0.4445	0.197	0.225	0.184	0.4855	0.5035	0.4705	0.0895	0.1005	0.083	0.463	0.4755	0.4595
149	0.458	0.477	0.431	0.453	0.488	0.449	0.0175	0.023	0.0145	0.3325	0.358	0.3185	0.2175	0.237	0.1745	0.1345	0.145	0.123	0.013	0.0165	0.012	0.481	0.5155	0.4775	0.201	0.2285	0.1875	0.4865	0.5075	0.4725	0.091	0.102	0.0835	0.467	0.48	0.4635
150	0.474	0.4905	0.4485	0.457	0.4945	0.452	0.018	0.023	0.0145	0.335	0.362	0.3205	0.2195	0.2365	0.178	0.1375	0.148	0.1255	0.013	0.0165	0.012	0.4715	0.508	0.465	0.205	0.2305	0.1905	0.4875	0.5115	0.476	0.093	0.1045	0.085	0.473	0.4835	0.469
151	0.4655	0.486	0.442	0.4595	0.4935	0.4565	0.018	0.023	0.0145	0.333	0.3575	0.3175	0.22	0.235	0.179	0.1395	0.152	0.128	0.013	0.0165	0.012	0.476	0.512	0.471	0.2075	0.232	0.1935	0.4865	0.5065	0.4725	0.0945	0.1055	0.086	0.469	0.4805	0.464
152	0.473	0.4895	0.447	0.465	0.501	0.4615	0.018	0.0225	0.015	0.34	0.3645	0.3245	0.2205	0.2365	0.182	0.1425	0.1555	0.13	0.013	0.0165	0.012	0.4875	0.521	0.4825	0.212	0.2345	0.198	0.488	0.51	0.475	0.0965	0.108	0.0875	0.465	0.477	0.4605
153	0.471	0.491	0.4465	0.4585	0.495	0.4535	0.018	0.0225	0.015	0.344	0.3685	0.329	0.2205	0.2355	0.184	0.146	0.16	0.133	0.013	0.0165	0.012	0.481	0.518	0.4765	0.213	0.235	0.2015	0.493	0.5205	0.482	0.098	0.11	0.09	0.4715	0.482	0.466
154	0.4675	0.4855	0.442	0.458	0.494	0.4535	0.018	0.0225	0.0145	0.3385	0.362	0.323	0.22	0.2345	0.1855	0.1495	0.163	0.1365	0.013	0.016	0.0115	0.469	0.506	0.464	0.214	0.235	0.204	0.4845	0.508	0.47	0.1005	0.112	0.091	0.466	0.478	0.461
155	0.472	0.4925	0.4475	0.4665	0.505	0.4625	0.0185	0.023	0.015	0.35	0.375	0.335	0.2195	0.235	0.188	0.154	0.1675	0.1405	0.0135	0.017	0.0125	0.483	0.5185	0.479	0.217	0.2355	0.208	0.4885	0.515	0.475	0.102	0.1145	0.093	0.475	0.486	0.4695
156	0.4765	0.4935	0.449	0.4665	0.5055	0.4605	0.0185	0.023	0.015	0.3495	0.3745	0.3355	0.2185	0.2335	0.19	0.1575	0.171	0.1435	0.014	0.0175	0.013	0.486	0.5225	0.4825	0.219	0.236	0.211	0.4875	0.5175	0.474	0.104	0.1165	0.095	0.48	0.491	0.4745
157	0.48	0.4975	0.454	0.4655	0.504	0.46	0.019	0.0235	0.015	0.3485	0.372	0.3335	0.2175	0.232	0.1905	0.161	0.1745	0.147	0.0135	0.017	0.012	0.491	0.526	0.4865	0.2195	0.2355	0.213	0.4865	0.514	0.4735	0.1055	0.1185	0.096	0.4695	0.481	0.4645
158	0.482	0.5005	0.456	0.464	0.5025	0.458	0.0185	0.024	0.015	0.3515	0.3765	0.338	0.2165	0.231	0.1915	0.165	0.179	0.151	0.013	0.017	0.012	0.4845	0.524	0.481	0.2225	0.237	0.217	0.492	0.5255	0.481	0.109	0.121	0.099	0.463	0.4755	0.458
159	0.4785	0.496	0.45	0.4675	0.5065	0.4625	0.0185	0.024	0.015	0.3525	0.3745	0.3365	0.215	0.2295	0.1925	0.1685	0.1825	0.1545	0.014	0.017	0.013	0.4905	0.525	0.486	0.2225	0.237	0.218	0.4945	0.526	0.4835	0.111	0.1235	0.1	0.4645	0.477	0.46
160	0.4815	0.499	0.455	0.47	0.508	0.4655	0.019	0.0235	0.015	0.3525	0.3755	0.338	0.213	0.2285	0.1945	0.1725	0.1865	0.158	0.014	0.017	0.012	0.495	0.53	0.4905	0.2215	0.2355	0.22	0.4915	0.519	0.479	0.1125	0.1265	0.1015	0.478	0.4895	0.473
161	0.4815	0.4985	0.4535	0.4725	0.5125	0.4675	0.0185	0.024	0.015	0.36	0.3825	0.346	0.2125	0.2285	0.1935	0.1765	0.1915	0.162	0.013	0.017	0.012	0.489	0.5265	0.4855	0.2225	0.2355	0.221	0.4925	0.528	0.483	0.115	0.1285	0.104	0.4655	0.4765	0.4595
162	0.477	0.4955	0.4495	0.466	0.504	0.461	0.0185	0.023	0.0155	0.355	0.376	0.34	0.21	0.2265	0.194	0.18	0.194	0.165	0.013	0.017	0.0125	0.4795	0.521	0.4775	0.223	0.235	0.2205	0.494	0.5215	0.482	0.1165	0.1305	0.1055	0.474	0.485	0.4675
163	0.475	0.494	0.4455	0.475	0.514	0.4725	0.0185	0.024	0.0145	0.3585	0.382	0.345	0.2105	0.2265	0.1945	0.1845	0.1975	0.169	0.013	0.017	0.012	0.489	0.529	0.486	0.223	0.235	0.2195	0.4915	0.528	0.4795	0.119	0.1325	0.1065	0.4775	0.4915	0.472
164	0.4755	0.497	0.449	0.47	0.509	0.467	0.019	0.0235	0.0145	0.3635	0.3885	0.352	0.2085	0.226	0.1945	0.1885	0.1995	0.1725	0.0135	0.017	0.012	0.4995	0.533	0.494	0.2215	0.2325	0.217	0.493	0.528	0.4815	0.1215	0.1355	0.1085	0.478	0.491	0.4725
165	0.4825	0.4985	0.452	0.4785	0.5165	0.4745	0.019	0.0235	0.0145	0.362	0.3845	0.3495	0.2065	0.226	0.1945	0.192	0.2025	0.176	0.014	0.018	0.012	0.501	0.537	0.496	0.2225	0.2305	0.215	0.497	0.5355	0.488	0.1235	0.1385	0.1105	0.482	0.497	0.4765
166	0.492	0.512	0.467	0.482	0.5225	0.477	0.019	0.024	0.0155	0.3665	0.39	0.3535	0.2055	0.2265	0.1945	0.194	0.206	0.179	0.014	0.018	0.013	0.4955	0.538	0.4925	0.223	0.2265	0.2115	0.5035	0.539	0.4925	0.1265	0.1415	0.1135	0.4785	0.4935	0.4735
167	0.481	0.502	0.453	0.4735	0.514	0.4685	0.019	0.024	0.0155	0.366	0.388	0.3515	0.205	0.226	0.1935	0.1965	0.2075	0.182	0.014	0.0175	0.013	0.5065	0.5435	0.501	0.2215	0.2245	0.2095	0.4975	0.5375	0.487	0.1285	0.145	0.1155	0.473	0.4875	0.468
168	0.4945	0.5145	0.4675	0.477	0.5185	0.472	0.0195	0.0245	0.0155	0.368	0.39	0.3535	0.2065	0.2265	0.194	0.199	0.2105	0.186	0.014	0.018	0.013	0.501	0.54	0.498	0.223	0.225	0.21	0.498	0.5395	0.487	0.1315	0.1485	0.118	0.4745	0.492	0.47
169	0.493	0.5135	0.466	0.486	0.5275	0.481	0.019	0.0235	0.0155	0.3725	0.396	0.3605	0.2085	0.2275	0.1935	0.2	0.2115	0.1885	0.014	0.018	0.013	0.4945	0.536	0.49	0.221	0.2225	0.207	0.505	0.544	0.4935	0.1345	0.152	0.1205	0.488	0.505	0.482
170	0.4955	0.5155	0.469	0.4805	0.5225	0.4745	0.0195	0.0245	0.0155	0.372	0.3965	0.36	0.2085	0.227	0.193	0.2015	0.2125	0.1915	0.0145	0.018	0.0135	0.507	0.544	0.5	0.2195	0.221	0.2035	0.502	0.5415	0.49	0.1375	0.1565	0.122	0.4915	0.5075	0.4865
171	0.491	0.511	0.4625	0.4815	0.524	0.4755	0.0195	0.0245	0.015	0.364	0.385	0.3475	0.2075	0.226	0.1915	0.2025	0.2135	0.194	0.014	0.018	0.013	0.5065	0.544	0.5005	0.218	0.221	0.2025	0.4965	0.538	0.4835	0.1395	0.1595	0.1235	0.482	0.4975	0.4765
172	0.4905	0.513	0.4635	0.487	0.5295	0.4805	0.02	0.024	0.0155	0.369	0.3905	0.3535	0.21	0.2285	0.1905	0.204	0.215	0.196	0.0145	0.018	0.0135	0.511	0.55	0.505	0.215	0.2195	0.2005	0.51	0.547	0.497	0.1435	0.1635	0.126	0.48	0.495	0.476
173	0.491	0.5135	0.4645	0.4845	0.5285	0.4775	0.0195	0.0245	0.0155	0.3765	0.402	0.364	0.209	0.228	0.1895	0.2035	0.2155	0.1985	0.0145	0.018	0.0135	0.512	0.5505	0.5045	0.213	0.218	0.1985	0.5045	0.5495	0.4935	0.147	0.167	0.1285	0.478	0.4975	0.4735
174	0.4955	0.516	0.468	0.492	0.5365	0.4875	0.0195	0.025	0.0145	0.376	0.4	0.3625	0.2105	0.2305	0.189	0.2045	0.2155	0.2	0.014	0.0185	0.0125	0.513	0.5465	0.505	0.2105	0.2175	0.1965	0.5025	0.5505	0.49	0.1515	0.1705	0.131	0.482	0.4995	0.477
175	0.504	0.524	0.478	0.4855	0.529	0.48	0.02	0.025	0.0155	0.3755	0.396	0.359	0.2095	0.232	0.1875	0.205	0.2175	0.201	0.015	0.019	0.014	0.5125	0.551	0.5055	0.2095	0.2165	0.1965	0.504	0.5515	0.491	0.155	0.175	0.1345	0.482	0.5	0.477
176	0.495	0.5185	0.469	0.4905	0.534	0.485	0.0205	0.0245	0.0155	0.381	0.404	0.3675	0.2125	0.236	0.1895	0.2045	0.2175	0.201	0.015	0.0185	0.013	0.5085	0.549	0.5025	0.21	0.2155	0.1955	0.508	0.551	0.494	0.1585	0.1785	0.137	0.49	0.5095	0.484
177	0.5045	0.526	0.4785	0.497	0.5405	0.492	0.0205	0.0245	0.0155	0.3815	0.405	0.3675	0.215	0.239	0.1905	0.2055	0.2185	0.202	0.0155	0.019	0.013	0.5005	0.5435	0.497	0.2115	0.2155	0.1965	0.512	0.558	0.4995	0.163	0.183	0.1395	0.492	0.5125	0.4855
178	0.507	0.53	0.481	0.4975	0.5415	0.493	0.0195	0.0245	0.0155	0.3795	0.3995	0.363	0.2115	0.239	0.1875	0.205	0.219	0.2005	0.014	0.018	0.014	0.521	0.5565	0.511	0.211	0.214	0.1945	0.5095	0.5575	0.495	0.166	0.1865	0.143	0.4905	0.512	0.485
179	0.51	0.5315	0.4835	0.4915	0.5375	0.486	0.0205	0.025	0.0155	0.3805	0.403	0.365	0.213	0.241	0.19	0.2065	0.2195	0.2015	0.015	0.019	0.014	0.5225	0.5605	0.5135	0.2105	0.213	0.193	0.512	0.5605	0.4975	0.1685	0.1895	0.145	0.484	0.5035	0.4785
180	0.5125	0.5315	0.4845	0.499	0.544	0.494	0.0205	0.025	0.016	0.3825	0.4035	0.366	0.214	0.243	0.19	0.207	0.2195	0.201	0.015	0.0185	0.014	0.521	0.5595	0.5115	0.2105	0.212	0.194	0.5115	0.5585	0.4965	0.1735	0.1925	0.1495	0.4935	0.516	0.4875
181	0.504	0.5265	0.4765	0.4975	0.5405	0.4925	0.0205	0.025	0.0155	0.3855	0.408	0.371	0.2125	0.2435	0.1895	0.2075	0.2195	0.201	0.015	0.019	0.0135	0.5215	0.5595	0.5125	0.207	0.211	0.1925	0.5215	0.5665	0.506	0.1775	0.1955	0.152	0.487	0.507	0.482
182	0.5155	0.5365	0.4885	0.4935	0.5375	0.4875	0.0195	0.0255	0.0155	0.389	0.4105	0.373	0.216	0.248	0.1925	0.208	0.219	0.2005	0.015	0.0185	0.0135	0.5255	0.562	0.5165	0.207	0.2135	0.1935	0.5145	0.5615	0.499	0.1805	0.1975	0.1545	0.499	0.518	0.4925
183	0.502	0.5255	0.4735	0.5	0.5445	0.4935	0.02	0.0245	0.016	0.389	0.411	0.374	0.2175	0.2495	0.194	0.2075	0.219	0.2005	0.0145	0.0185	0.0135	0.5255	0.5625	0.5155	0.206	0.2145	0.1935	0.522	0.569	0.5065	0.1835	0.1995	0.1585	0.502	0.523	0.495
184	0.506	0.5295	0.479	0.501	0.547	0.495	0.0205	0.0255	0.0155	0.392	0.4125	0.3765	0.218	0.252	0.1965	0.209	0.2185	0.2005	0.0155	0.019	0.0135	0.528	0.565	0.518	0.205	0.215	0.194	0.5175	0.5645	0.5015	0.1855	0.2025	0.162	0.502	0.5245	0.4965
185	0.5155	0.5375	0.4885	0.504	0.5505	0.4975	0.021	0.0255	0.016	0.391	0.4115	0.375	0.2175	0.254	0.1955	0.2085	0.2195	0.2	0.0155	0.019	0.014	0.5265	0.5665	0.5175	0.207	0.221	0.1985	0.524	0.5725	0.5075	0.1875	0.2045	0.166	0.503	0.5255	0.496
186	0.515	0.5345	0.484	0.5095	0.5555	0.505	0.0205	0.026	0.015	0.3915	0.415	0.377	0.22	0.257	0.1995	0.209	0.2175	0.1995	0.015	0.019	0.013	0.5255	0.568	0.517	0.204	0.2185	0.197	0.519	0.5715	0.503	0.1895	0.2055	0.1685	0.502	0.525	0.4945
187	0.5225	0.5425	0.493	0.507	0.5535	0.5015	0.0205	0.026	0.015	0.3965	0.4215	0.383	0.2205	0.258	0.2015	0.209	0.2175	0.199	0.014	0.0195	0.0125	0.532	0.568	0.52	0.204	0.22	0.1995	0.521	0.573	0.505	0.19	0.2065	0.1715	0.497	0.522	0.4905
188	0.518	0.5395	0.489	0.5055	0.5515	0.4995	0.0205	0.026	0.0155	0.392	0.413	0.375	0.219	0.259	0.2	0.2075	0.217	0.1985	0.015	0.019	0.0135	0.5205	0.562	0.5125	0.2035	0.22	0.1985	0.516	0.5635	0.4985	0.193	0.208	0.175	0.508	0.534	0.5005
189	0.527	0.548	0.499	0.507	0.554	0.5005	0.0215	0.0255	0.0155	0.395	0.418	0.3805	0.2205	0.2625	0.202	0.2075	0.217	0.198	0.015	0.019	0.014	0.5135	0.5555	0.505	0.2045	0.221	0.2005	0.522	0.574	0.504	0.1925	0.2085	0.179	0.509	0.5345	0.501
190	0.5235	0.544	0.4945	0.515	0.5605	0.5095	0.021	0.026	0.016	0.4015	0.425	0.3865	0.222	0.265	0.2045	0.2055	0.216	0.1975	0.0155	0.02	0.0145	0.5325	0.5715	0.5225	0.2045	0.22	0.2	0.5245	0.576	0.507	0.1935	0.21	0.182	0.501	0.5275	0.4945
191	0.5155	0.5385	0.4865	0.511	0.557	0.5055	0.0215	0.0265	0.016	0.3975	0.42	0.382	0.2235	0.2655	0.2055	0.205	0.215	0.197	0.016	0.02	0.014	0.5395	0.5785	0.528	0.208	0.224	0.2025	0.5175	0.5685	0.499	0.1945	0.2115	0.1855	0.506	0.5335	0.4995
192	0.5195	0.54	0.4885	0.516	0.5615	0.5105	0.0205	0.026	0.016	0.402	0.4255	0.387	0.2255	0.2685	0.2075	0.2035	0.2145	0.195	0.015	0.02	0.014	0.5335	0.578	0.525	0.21	0.225	0.2035	0.514	0.5635	0.496	0.1945	0.2115	0.188	0.498	0.523	0.492
193	0.5235	0.5455	0.493	0.518	0.5635	0.5125	0.021	0.0255	0.016	0.4045	0.428	0.39	0.23	0.272	0.2115	0.203	0.214	0.195	0.015	0.02	0.0145	0.537	0.5765	0.526	0.2075	0.223	0.2015	0.5365	0.5865	0.518	0.193	0.2115	0.192	0.508	0.5355	0.4995
194	0.5325	0.5525	0.5035	0.516	0.5625	0.509	0.021	0.026	0.0165	0.4075	0.4325	0.394	0.226	0.27	0.209	0.202	0.2135	0.1945	0.0155	0.02	0.014	0.5375	0.5775	0.5265	0.208	0.2225	0.201	0.5295	0.5845	0.5115	0.1945	0.213	0.193	0.5045	0.5315	0.498
195	0.5345	0.5545	0.505	0.518	0.5655	0.511	0.0205	0.026	0.016	0.4055	0.431	0.392	0.2275	0.271	0.2105	0.201	0.212	0.194	0.015	0.02	0.014	0.5405	0.5805	0.5295	0.2145	0.2265	0.205	0.52	0.5695	0.4995	0.196	0.213	0.193	0.5095	0.5375	0.5015
196	0.5295	0.551	0.4995	0.517	0.565	0.5105	0.021	0.027	0.016	0.4035	0.427	0.3885	0.227	0.272	0.211	0.1995	0.212	0.1935	0.015	0.021	0.014	0.544	0.583	0.5325	0.2165	0.2275	0.206	0.527	0.5795	0.508	0.1995	0.213	0.1915	0.5015	0.53	0.4945
197	0.5375	0.5565	0.5065	0.5165	0.562	0.51	0.0215	0.0265	0.016	0.4045	0.4265	0.388	0.2255	0.2745	0.2115	0.1975	0.211	0.1925	0.0165	0.0205	0.0145	0.542	0.5815	0.5315	0.2175	0.2285	0.208	0.5335	0.5865	0.5145	0.201	0.213	0.19	0.5105	0.539	0.503
198	0.5365	0.5555	0.506	0.5205	0.5675	0.5135	0.022	0.026	0.0155	0.4065	0.4295	0.3915	0.2265	0.276	0.213	0.1965	0.2105	0.192	0.0155	0.0205	0.0135	0.5445	0.582	0.5335	0.2175	0.2285	0.2085	0.532	0.5875	0.515	0.202	0.213	0.189	0.5025	0.531	0.4955
199	0.5235	0.545	0.4915	0.5165	0.564	0.51	0.021	0.0265	0.015	0.408	0.432	0.3925	0.2285	0.278	0.214	0.1945	0.2085	0.191	0.015	0.0205	0.013	0.5465	0.585	0.534	0.2185	0.229	0.209	0.534	0.59	0.5155	0.2035	0.213	0.189	0.5085	0.537	0.501
200	0.54	0.5605	0.507	0.5195	0.5685	0.512	0.0215	0.0265	0.0165	0.41	0.4325	0.3925	0.229	0.281	0.2155	0.1935	0.21	0.1905	0.015	0.0215	0.0145	0.525	0.571	0.517	0.222	0.2325	0.213	0.5345	0.5865	0.513	0.206	0.2135	0.1885	0.515	0.5455	0.506
201	0.529	0.55	0.4965	0.521	0.5685	0.5155	0.0215	0.0265	0.016	0.415	0.44	0.399	0.2325	0.285	0.22	0.1925	0.209	0.191	0.016	0.0205	0.015	0.543	0.5835	0.531	0.22	0.2305	0.212	0.54	0.5955	0.5225	0.2065	0.213	0.187	0.5125	0.5415	0.506
202	0.544	0.564	0.5125	0.522	0.5695	0.515	0.022	0.0265	0.016	0.4125	0.4375	0.3965	0.238	0.2895	0.2245	0.192	0.208	0.1905	0.016	0.0205	0.014	0.551	0.5905	0.5385	0.2225	0.233	0.2135	0.5405	0.5965	0.522	0.207	0.2135	0.186	0.518	0.5475	0.509
203	0.545	0.566	0.5125	0.5235	0.571	0.5165	0.0215	0.0275	0.0165	0.415	0.4395	0.398	0.236	0.2895	0.2235	0.1915	0.208	0.19	0.016	0.0215	0.015	0.5445	0.587	0.5315	0.221	0.231	0.212	0.5465	0.6005	0.5275	0.2085	0.213	0.1865	0.5205	0.552	0.511
204	0.5325	0.5535	0.5005	0.5275	0.5735	0.522	0.0225	0.0275	0.0165	0.4205	0.446	0.4055	0.24	0.292	0.2265	0.1915	0.2075	0.1885	0.0165	0.021	0.015	0.5505	0.5915	0.5375	0.224	0.235	0.215	0.5435	0.5965	0.524	0.2095	0.2135	0.185	0.5215	0.5515	0.513
205	0.5495	0.5685	0.5175	0.528	0.577	0.521	0.022	0.027	0.017	0.422	0.448	0.4065	0.2365	0.29	0.223	0.1915	0.2065	0.1885	0.016	0.0215	0.015	0.5555	0.5935	0.541	0.223	0.2325	0.212	0.531	0.5785	0.508	0.21	0.213	0.184	0.523	0.553	0.514
206	0.5355	0.5545	0.501	0.5285	0.5755	0.5215	0.022	0.027	0.016	0.4175	0.4425	0.401	0.239	0.2905	0.225	0.1925	0.206	0.1875	0.016	0.0215	0.014	0.553	0.594	0.5405	0.216	0.2275	0.205	0.547	0.6	0.5285	0.209	0.2125	0.183	0.518	0.5475	0.51
207	0.54	0.5605	0.5075	0.5305	0.577	0.525	0.022	0.0275	0.017	0.4155	0.442	0.3995	0.2375	0.2905	0.2225	0.1945	0.2065	0.1875	0.0165	0.022	0.015	0.5445	0.5875	0.532	0.219	0.2325	0.2095	0.552	0.606	0.533	0.211	0.2125	0.181	0.5265	0.5575	0.518
208	0.5515	0.571	0.519	0.5315	0.58	0.525	0.0225	0.027	0.017	0.423	0.4515	0.4085	0.2415	0.2945	0.226	0.195	0.2075	0.1865	0.016	0.0225	0.0145	0.5345	0.58	0.5245	0.2285	0.2405	0.22	0.548	0.605	0.53	0.211	0.212	0.179	0.5245	0.556	0.5155
209	0.557	0.5775	0.524	0.5345	0.582	0.527	0.0225	0.0275	0.017	0.422	0.447	0.405	0.243	0.296	0.227	0.1965	0.208	0.186	0.0165	0.0215	0.015	0.5455	0.5885	0.534	0.2215	0.2365	0.212	0.544	0.5995	0.5255	0.2115	0.2125	0.1785	0.5285	0.5605	0.5195
210	0.558	0.5795	0.525	0.5415	0.5885	0.5355	0.022	0.028	0.0165	0.4255	0.4515	0.409	0.243	0.2955	0.2275	0.1965	0.2085	0.186	0.016	0.022	0.015	0.559	0.5975	0.5445	0.228	0.243	0.219	0.553	0.6125	0.5365	0.211	0.2115	0.176	0.518	0.5475	0.5105
211	0.5615	0.5835	0.5295	0.539	0.586	0.531	0.0225	0.027	0.0165	0.428	0.454	0.411	0.244	0.2965	0.2285	0.198	0.2095	0.1875	0.017	0.0215	0.0155	0.561	0.604	0.548	0.225	0.2415	0.216	0.554	0.613	0.5375	0.2105	0.211	0.175	0.521	0.5495	0.513
212	0.5595	0.58	0.527	0.5385	0.5895	0.5315	0.022	0.0275	0.0175	0.43	0.4585	0.4135	0.245	0.298	0.231	0.1995	0.211	0.188	0.016	0.0225	0.015	0.553	0.593	0.54	0.224	0.2415	0.2135	0.5585	0.613	0.5395	0.2105	0.2115	0.175	0.528	0.56	0.5175
213	0.563	0.584	0.5295	0.5395	0.589	0.532	0.023	0.0275	0.0175	0.4295	0.459	0.414	0.247	0.3005	0.2325	0.2	0.2125	0.188	0.0165	0.0225	0.015	0.558	0.6015	0.5455	0.224	0.242	0.2135	0.5525	0.611	0.534	0.21	0.2115	0.173	0.5315	0.563	0.523
214	0.561	0.583	0.529	0.5425	0.592	0.5365	0.023	0.0275	0.017	0.432	0.458	0.4145	0.2455	0.3	0.231	0.2015	0.214	0.188	0.017	0.022	0.015	0.5665	0.6065	0.5525	0.2275	0.245	0.2165	0.5535	0.6125	0.535	0.2095	0.211	0.1725	0.5175	0.5485	0.5115
215	0.556	0.5775	0.5215	0.552	0.5995	0.546	0.0225	0.028	0.017	0.4305	0.458	0.4135	0.252	0.3025	0.2395	0.206	0.2165	0.1905	0.017	0.0225	0.0155	0.563	0.6055	0.549	0.234	0.2485	0.222	0.5545	0.6015	0.533	0.21	0.211	0.174	0.518	0.549	0.511
216	0.554	0.574	0.519	0.547	0.595	0.5415	0.023	0.028	0.016	0.425	0.451	0.407	0.245	0.2965	0.2315	0.208	0.2175	0.193	0.016	0.0225	0.0145	0.57	0.6095	0.554	0.229	0.2475	0.219	0.5605	0.619	0.543	0.2085	0.209	0.17	0.5245	0.556	0.5155
217	0.5575	0.577	0.5215	0.5465	0.5945	0.5415	0.023	0.028	0.017	0.431	0.459	0.414	0.251	0.303	0.2385	0.21	0.221	0.196	0.0165	0.023	0.015	0.5745	0.6155	0.5595	0.232	0.248	0.22	0.56	0.6155	0.5415	0.2085	0.21	0.1725	0.5335	0.565	0.5245
218	0.565	0.5855	0.5305	0.551	0.599	0.543	0.023	0.028	0.017	0.436	0.4665	0.4205	0.251	0.303	0.237	0.211	0.2245	0.1975	0.0165	0.023	0.0155	0.5735	0.613	0.5565	0.2205	0.2385	0.2065	0.5595	0.616	0.5405	0.2085	0.21	0.172	0.536	0.5665	0.5265
219	0.572	0.5965	0.538	0.5495	0.5985	0.5405	0.023	0.0275	0.0175	0.437	0.4675	0.4215	0.252	0.305	0.239	0.213	0.2265	0.1995	0.017	0.0225	0.016	0.568	0.6085	0.553	0.2405	0.2575	0.2295	0.549	0.602	0.5265	0.208	0.2095	0.172	0.522	0.5535	0.514
220	0.569	0.593	0.5335	0.5525	0.6025	0.5445	0.023	0.0275	0.0175	0.4415	0.471	0.4255	0.256	0.3075	0.2445	0.215	0.2295	0.202	0.0165	0.0225	0.0155	0.5725	0.612	0.557	0.23	0.2485	0.217	0.5635	0.624	0.5455	0.207	0.2095	0.168	0.5395	0.5725	0.529
221	0.574	0.598	0.5415	0.55	0.5995	0.542	0.024	0.0285	0.017	0.4355	0.4645	0.419	0.2535	0.3055	0.243	0.2185	0.232	0.206	0.017	0.0235	0.0155	0.565	0.608	0.552	0.237	0.255	0.2265	0.567	0.6295	0.55	0.2065	0.208	0.1665	0.527	0.5595	0.5195
222	0.5785	0.6025	0.544	0.5545	0.603	0.5445	0.023	0.028	0.017	0.4385	0.47	0.424	0.254	0.307	0.243	0.2205	0.235	0.208	0.017	0.0235	0.015	0.5785	0.622	0.5625	0.2375	0.2555	0.2265	0.5735	0.6345	0.5565	0.2065	0.208	0.1675	0.542	0.5745	0.5325
223	0.5655	0.588	0.529	0.5595	0.609	0.553	0.023	0.029	0.0165	0.4325	0.46	0.413	0.2505	0.3045	0.24	0.2215	0.2375	0.2095	0.0165	0.0235	0.0155	0.576	0.6175	0.56	0.2355	0.255	0.224	0.5685	0.633	0.551	0.2055	0.207	0.1665	0.534	0.567	0.525
224	0.574	0.599	0.54	0.553	0.6045	0.5455	0.0235	0.029	0.017	0.438	0.4685	0.421	0.257	0.311	0.2475	0.224	0.242	0.213	0.0165	0.023	0.0155	0.568	0.61	0.555	0.2325	0.2515	0.2205	0.5655	0.6285	0.5465	0.206	0.208	0.1695	0.5375	0.5735	0.527
225	0.57	0.5925	0.5345	0.5575	0.608	0.5485	0.0235	0.0285	0.017	0.4445	0.4745	0.4275	0.2625	0.3145	0.2535	0.2255	0.243	0.2145	0.0165	0.024	0.0155	0.564	0.606	0.549	0.24	0.2575	0.228	0.5615	0.6165	0.54	0.207	0.2105	0.1765	0.532	0.5625	0.525
226	0.5765	0.5995	0.5405	0.564	0.6145	0.5565	0.024	0.0285	0.017	0.4435	0.473	0.4255	0.262	0.314	0.253	0.229	0.245	0.216	0.017	0.024	0.0155	0.577	0.624	0.564	0.245	0.263	0.2345	0.569	0.6295	0.55	0.206	0.2085	0.171	0.5415	0.576	0.531
227	0.571	0.592	0.5365	0.5605	0.61	0.5535	0.024	0.0285	0.017	0.4455	0.476	0.429	0.2595	0.314	0.2495	0.2315	0.2485	0.2185	0.017	0.024	0.0155	0.5825	0.624	0.566	0.2345	0.2535	0.222	0.576	0.6385	0.5585	0.205	0.208	0.169	0.5405	0.574	0.5305
228	0.569	0.591	0.534	0.561	0.611	0.5535	0.0235	0.0285	0.0175	0.4445	0.4765	0.4285	0.2635	0.316	0.255	0.2315	0.248	0.218	0.017	0.0235	0.016	0.576	0.6205	0.5605	0.229	0.248	0.2145	0.5755	0.639	0.558	0.2025	0.207	0.1665	0.542	0.575	0.5325
229	0.5765	0.5975	0.541	0.5625	0.612	0.555	0.024	0.029	0.017	0.451	0.482	0.4345	0.2665	0.3185	0.2575	0.235	0.252	0.2215	0.017	0.0245	0.0155	0.5895	0.632	0.571	0.247	0.2655	0.2355	0.577	0.6395	0.559	0.2025	0.2085	0.1685	0.545	0.5795	0.534
230	0.5885	0.6145	0.5525	0.5565	0.6065	0.5485	0.024	0.029	0.017	0.4495	0.4815	0.4335	0.2665	0.3195	0.258	0.2385	0.2545	0.2245	0.017	0.025	0.0155	0.5815	0.6245	0.5645	0.231	0.2505	0.217	0.578	0.6365	0.5585	0.2055	0.2155	0.1805	0.5325	0.5675	0.5235
231	0.587	0.6125	0.5515	0.569	0.6205	0.561	0.0235	0.029	0.017	0.4495	0.484	0.435	0.2605	0.3165	0.2515	0.238	0.255	0.2245	0.0165	0.0245	0.015	0.59	0.6325	0.573	0.247	0.266	0.236	0.5815	0.6445	0.563	0.2005	0.2095	0.169	0.5485	0.5825	0.5375
232	0.5895	0.6175	0.5545	0.5605	0.6125	0.552	0.0245	0.029	0.017	0.4515	0.484	0.435	0.27	0.321	0.262	0.2415	0.259	0.2275	0.017	0.025	0.0155	0.5625	0.6085	0.5495	0.2345	0.2565	0.223	0.57	0.6335	0.5525	0.2045	0.2165	0.1795	0.5495	0.5895	0.54
233	0.5915	0.618	0.556	0.5655	0.6175	0.5565	0.024	0.029	0.0165	0.45	0.4835	0.435	0.265	0.319	0.255	0.2465	0.263	0.233	0.0165	0.0245	0.0155	0.5845	0.628	0.5675	0.2415	0.2595	0.2275	0.577	0.644	0.5595	0.2005	0.213	0.1725	0.5305	0.5655	0.5225
234	0.587	0.611	0.5495	0.5715	0.6235	0.5635	0.0245	0.0285	0.0165	0.451	0.486	0.436	0.268	0.322	0.2585	0.249	0.2655	0.235	0.017	0.0245	0.016	0.582	0.625	0.566	0.249	0.267	0.237	0.583	0.6485	0.5655	0.1995	0.2145	0.1735	0.5315	0.5655	0.523
235	0.5825	0.607	0.547	0.5705	0.622	0.5625	0.0245	0.0295	0.017	0.4545	0.4885	0.439	0.2705	0.3245	0.2615	0.2485	0.266	0.235	0.0175	0.0245	0.016	0.588	0.6315	0.572	0.2475	0.2645	0.234	0.5685	0.627	0.5475	0.204	0.223	0.1835	0.5525	0.5905	0.5435
236	0.597	0.6225	0.561	0.5675	0.6195	0.5585	0.0245	0.029	0.0175	0.4515	0.483	0.4335	0.267	0.3225	0.258	0.2505	0.268	0.236	0.018	0.0245	0.0165	0.5955	0.64	0.5775	0.2565	0.2755	0.2465	0.5845	0.65	0.5665	0.201	0.221	0.1755	0.5475	0.5835	0.5365
237	0.5985	0.6225	0.561	0.5735	0.624	0.5625	0.0245	0.0295	0.0175	0.457	0.4915	0.4415	0.277	0.329	0.2695	0.2515	0.27	0.2375	0.0175	0.025	0.016	0.598	0.642	0.5795	0.2535	0.272	0.2415	0.584	0.6515	0.5665	0.2035	0.228	0.1855	0.552	0.59	0.5415
238	0.5855	0.6085	0.5475	0.572	0.6205	0.5645	0.0245	0.0295	0.0175	0.4525	0.4845	0.4345	0.2655	0.3225	0.257	0.2545	0.2715	0.2395	0.0165	0.025	0.0155	0.596	0.643	0.5785	0.252	0.2695	0.2385	0.594	0.6575	0.5765	0.2035	0.2275	0.182	0.5585	0.5945	0.5475
239	0.588	0.609	0.5485	0.5785	0.6275	0.569	0.025	0.0295	0.0175	0.4585	0.491	0.4425	0.272	0.3255	0.2635	0.258	0.2745	0.244	0.0165	0.0255	0.016	0.6025	0.649	0.583	0.252	0.27	0.238	0.586	0.6465	0.566	0.2055	0.235	0.1935	0.5525	0.59	0.541
240	0.5945	0.6185	0.5555	0.582	0.6305	0.573	0.025	0.03	0.0175	0.456	0.489	0.4385	0.271	0.3265	0.2615	0.2565	0.2735	0.242	0.017	0.026	0.0155	0.5975	0.641	0.579	0.252	0.2685	0.2375	0.5865	0.6545	0.5695	0.2045	0.233	0.1855	0.5585	0.595	0.548
241	0.5945	0.6185	0.553	0.581	0.629	0.572	0.025	0.0295	0.017	0.4595	0.493	0.442	0.2745	0.3285	0.265	0.253	0.2715	0.238	0.017	0.0255	0.0165	0.5965	0.64	0.578	0.2535	0.2705	0.2375	0.592	0.658	0.574	0.2045	0.236	0.188	0.559	0.599	0.549
242	0.598	0.622	0.5585	0.579	0.628	0.5695	0.025	0.03	0.0165	0.459	0.4905	0.4395	0.2695	0.326	0.26	0.259	0.2755	0.244	0.0175	0.026	0.016	0.6025	0.6465	0.585	0.255	0.274	0.243	0.593	0.661	0.5765	0.2045	0.2355	0.1865	0.5535	0.594	0.5445
243	0.6035	0.628	0.565	0.58	0.63	0.5695	0.025	0.0295	0.0175	0.466	0.5035	0.4525	0.275	0.3305	0.2655	0.26	0.2765	0.2455	0.0175	0.026	0.016	0.607	0.653	0.587	0.2555	0.2715	0.24	0.5855	0.651	0.567	0.207	0.241	0.1935	0.5565	0.5965	0.547
244	0.6095	0.637	0.571	0.578	0.6275	0.5665	0.0245	0.0305	0.017	0.462	0.4975	0.4455	0.277	0.3325	0.269	0.2625	0.279	0.248	0.0175	0.026	0.0165	0.6045	0.651	0.585	0.264	0.282	0.2515	0.5935	0.6625	0.5765	0.207	0.241	0.1925	0.558	0.5985	0.5475
245	0.6045	0.629	0.5665	0.588	0.6385	0.579	0.025	0.0295	0.018	0.47	0.5065	0.4545	0.275	0.3315	0.2665	0.2625	0.279	0.2475	0.0185	0.0255	0.017	0.598	0.6445	0.582	0.2535	0.2735	0.24	0.595	0.6625	0.5775	0.2095	0.243	0.194	0.559	0.598	0.5485
246	0.5985	0.6235	0.5595	0.587	0.6365	0.578	0.0255	0.0305	0.0175	0.4645	0.5005	0.448	0.2785	0.3345	0.2695	0.26	0.277	0.244	0.017	0.0265	0.016	0.58	0.6265	0.5655	0.265	0.284	0.2535	0.6025	0.6685	0.5855	0.211	0.2455	0.195	0.56	0.6045	0.551
247	0.6005	0.625	0.562	0.588	0.6365	0.5795	0.0255	0.03	0.018	0.4715	0.5075	0.4555	0.284	0.3395	0.2755	0.263	0.28	0.246	0.018	0.0265	0.0165	0.6	0.6455	0.5825	0.2625	0.2795	0.248	0.603	0.67	0.5855	0.2125	0.245	0.1945	0.562	0.606	0.552
248	0.6085	0.6345	0.57	0.592	0.6415	0.582	0.0255	0.03	0.018	0.4705	0.5095	0.457	0.276	0.3345	0.2665	0.269	0.287	0.2535	0.018	0.0265	0.017	0.6095	0.6565	0.59	0.264	0.28	0.2485	0.5845	0.647	0.564	0.2175	0.254	0.2035	0.564	0.606	0.554
249	0.6015	0.626	0.564	0.5875	0.636	0.5785	0.0255	0.0305	0.0175	0.4715	0.5065	0.455	0.2825	0.338	0.2735	0.27	0.289	0.2545	0.0175	0.0265	0.017	0.6115	0.6585	0.591	0.2655	0.281	0.249	0.5845	0.646	0.5625	0.2185	0.254	0.2025	0.565	0.6075	0.5545
250	0.6175	0.647	0.5815	0.588	0.6395	0.578	0.0255	0.0305	0.018	0.476	0.5135	0.4605	0.283	0.34	0.275	0.2695	0.29	0.2535	0.0175	0.0275	0.0165	0.587	0.633	0.572	0.27	0.289	0.2585	0.6	0.669	0.5835	0.2205	0.252	0.2005	0.564	0.6105	0.5555
251	0.6065	0.632	0.57	0.588	0.6385	0.5795	0.0265	0.0305	0.018	0.4785	0.516	0.4635	0.288	0.3435	0.2795	0.2705	0.291	0.2545	0.0185	0.027	0.0175	0.6115	0.6565	0.592	0.268	0.2885	0.257	0.6045	0.6745	0.587	0.2215	0.2525	0.2	0.5605	0.601	0.55
252	0.619	0.6485	0.5805	0.5915	0.6435	0.581	0.026	0.0305	0.018	0.477	0.5165	0.4635	0.2875	0.343	0.28	0.2735	0.294	0.257	0.0185	0.027	0.017	0.614	0.6615	0.595	0.271	0.287	0.2555	0.607	0.678	0.5895	0.221	0.2525	0.2005	0.5685	0.6095	0.558
253	0.618	0.6475	0.5815	0.5985	0.65	0.59	0.026	0.0305	0.018	0.478	0.5165	0.4635	0.287	0.344	0.28	0.276	0.2965	0.2595	0.0185	0.027	0.0175	0.6135	0.6595	0.5945	0.27	0.285	0.2525	0.5935	0.658	0.572	0.2325	0.2645	0.214	0.565	0.607	0.5555
254	0.6225	0.654	0.5875	0.591	0.6435	0.58	0.026	0.0305	0.0185	0.48	0.518	0.4645	0.286	0.344	0.279	0.2755	0.297	0.2595	0.018	0.0275	0.017	0.6105	0.6565	0.5925	0.2725	0.287	0.2545	0.5975	0.6665	0.579	0.232	0.262	0.2115	0.5675	0.6095	0.5575
255	0.612	0.642	0.5745	0.597	0.648	0.587	0.0265	0.031	0.0185	0.476	0.5115	0.4585	0.287	0.345	0.28	0.2755	0.2965	0.26	0.018	0.0275	0.0165	0.613	0.661	0.5945	0.269	0.2865	0.2525	0.609	0.682	0.5915	0.2235	0.253	0.203	0.555	0.5965	0.5435
256	0.6205	0.651	0.584	0.5935	0.646	0.5835	0.0265	0.0315	0.0185	0.474	0.5135	0.46	0.2905	0.3465	0.282	0.277	0.2975	0.2615	0.0185	0.0275	0.017	0.622	0.668	0.6015	0.271	0.291	0.259	0.606	0.671	0.587	0.242	0.2705	0.222	0.5675	0.6095	0.557
257	0.6255	0.659	0.5915	0.5935	0.644	0.5825	0.0265	0.031	0.0185	0.478	0.518	0.464	0.291	0.348	0.2825	0.281	0.301	0.265	0.018	0.028	0.017	0.612	0.6565	0.5915	0.275	0.2975	0.266	0.6055	0.6725	0.5865	0.244	0.2725	0.223	0.5505	0.591	0.541
258	0.6265	0.658	0.5895	0.6025	0.6525	0.5925	0.0265	0.031	0.0185	0.482	0.522	0.4685	0.287	0.3465	0.2795	0.2805	0.2995	0.265	0.018	0.028	0.0165	0.6245	0.6715	0.603	0.2785	0.2935	0.263	0.594	0.6575	0.573	0.24	0.269	0.221	0.5715	0.617	0.5625
259	0.6195	0.6495	0.5835	0.606	0.6565	0.597	0.027	0.0315	0.0185	0.4765	0.514	0.4605	0.297	0.353	0.288	0.284	0.303	0.2675	0.0185	0.028	0.017	0.63	0.676	0.6065	0.2755	0.2915	0.2595	0.6125	0.6835	0.594	0.2375	0.2655	0.218	0.5685	0.613	0.5585
260	0.6295	0.6625	0.594	0.603	0.656	0.5915	0.0265	0.0305	0.018	0.487	0.5275	0.473	0.2895	0.349	0.2825	0.283	0.302	0.2665	0.0185	0.028	0.0175	0.6145	0.66	0.594	0.2845	0.303	0.273	0.6135	0.6885	0.595	0.233	0.26	0.214	0.554	0.5955	0.5435
261	0.63	0.664	0.595	0.598	0.6505	0.587	0.027	0.031	0.0185	0.4805	0.5195	0.4655	0.2975	0.354	0.29	0.2845	0.3035	0.2695	0.0185	0.0285	0.0175	0.6055	0.652	0.5855	0.2855	0.301	0.271	0.605	0.6765	0.585	0.246	0.273	0.2265	0.572	0.6205	0.562
262	0.634	0.6665	0.597	0.6045	0.6545	0.5965	0.027	0.0315	0.0185	0.479	0.5185	0.4645	0.288	0.349	0.2815	0.2825	0.302	0.2675	0.0185	0.0285	0.0175	0.6335	0.6795	0.6095	0.2765	0.294	0.262	0.623	0.693	0.6035	0.2385	0.264	0.221	0.5695	0.6145	0.56
263	0.6175	0.6465	0.578	0.6005	0.6515	0.5915	0.027	0.0315	0.0185	0.4875	0.5265	0.472	0.3005	0.3565	0.2935	0.282	0.3025	0.2665	0.0185	0.0285	0.0175	0.625	0.672	0.603	0.281	0.2945	0.2615	0.6175	0.683	0.598	0.2575	0.2825	0.241	0.576	0.616	0.5645
264	0.6295	0.6615	0.5935	0.6105	0.6645	0.6015	0.027	0.0315	0.0185	0.4905	0.5315	0.4765	0.2995	0.355	0.292	0.288	0.3065	0.2735	0.019	0.029	0.017	0.636	0.6835	0.612	0.2815	0.3025	0.2715	0.618	0.69	0.598	0.2475	0.2725	0.2305	0.5735	0.6175	0.563
265	0.629	0.6595	0.592	0.6105	0.6625	0.5995	0.027	0.0315	0.0185	0.492	0.5325	0.478	0.299	0.3575	0.293	0.2865	0.3055	0.272	0.019	0.0285	0.018	0.6345	0.6825	0.6105	0.283	0.298	0.2655	0.621	0.6905	0.6015	0.255	0.28	0.2385	0.577	0.62	0.5665
266	0.629	0.661	0.5945	0.6105	0.6625	0.6005	0.027	0.0315	0.0185	0.491	0.5315	0.4775	0.2955	0.3555	0.2895	0.286	0.306	0.272	0.019	0.029	0.0175	0.623	0.667	0.601	0.2835	0.2985	0.2665	0.6135	0.6845	0.5945	0.2535	0.279	0.237	0.576	0.6235	0.5665
267	0.6345	0.669	0.597	0.607	0.661	0.596	0.0275	0.0315	0.0185	0.4885	0.529	0.474	0.303	0.361	0.2965	0.288	0.308	0.2735	0.0185	0.0295	0.017	0.609	0.6555	0.5895	0.2875	0.303	0.2715	0.624	0.6975	0.605	0.2495	0.274	0.2335	0.5785	0.6285	0.5685
268	0.6375	0.6715	0.6005	0.6145	0.6665	0.6035	0.0275	0.0315	0.0185	0.494	0.5365	0.4795	0.299	0.3595	0.2925	0.292	0.311	0.277	0.019	0.0295	0.018	0.64	0.689	0.6155	0.2855	0.3055	0.2735	0.6305	0.703	0.6105	0.2425	0.268	0.228	0.576	0.623	0.5655
269	0.64	0.6745	0.603	0.613	0.667	0.6015	0.027	0.0315	0.0185	0.494	0.536	0.48	0.3065	0.364	0.299	0.2935	0.312	0.278	0.019	0.029	0.0175	0.632	0.6795	0.6085	0.2895	0.3075	0.274	0.6245	0.697	0.605	0.243	0.2675	0.2285	0.5645	0.606	0.553
270	0.6285	0.6595	0.591	0.606	0.6575	0.596	0.0275	0.032	0.0185	0.49	0.531	0.475	0.3045	0.363	0.298	0.294	0.3135	0.2795	0.019	0.0295	0.0185	0.634	0.6815	0.613	0.2855	0.303	0.2685	0.6245	0.6975	0.606	0.248	0.2735	0.234	0.5725	0.618	0.5625
271	0.634	0.668	0.598	0.6135	0.6655	0.601	0.0275	0.031	0.0185	0.494	0.534	0.48	0.308	0.366	0.302	0.292	0.311	0.2775	0.0195	0.029	0.0185	0.6365	0.6835	0.613	0.274	0.2945	0.258	0.6265	0.7	0.607	0.251	0.2755	0.237	0.5685	0.615	0.559
272	0.639	0.671	0.603	0.6205	0.6735	0.6105	0.028	0.032	0.0185	0.497	0.5385	0.482	0.309	0.3675	0.3035	0.294	0.3135	0.28	0.019	0.0295	0.0175	0.644	0.692	0.62	0.291	0.308	0.274	0.628	0.7015	0.609	0.254	0.2785	0.24	0.579	0.626	0.5685
273	0.6315	0.6625	0.594	0.6145	0.6665	0.6045	0.0285	0.033	0.0185	0.4965	0.5355	0.481	0.3065	0.366	0.3005	0.295	0.314	0.2805	0.0185	0.0295	0.0175	0.6465	0.695	0.622	0.282	0.3005	0.2645	0.632	0.703	0.612	0.2585	0.2825	0.2445	0.585	0.6315	0.5755
274	0.634	0.6675	0.5965	0.6135	0.6655	0.6035	0.0285	0.0325	0.0185	0.4945	0.5315	0.4775	0.3025	0.364	0.296	0.296	0.315	0.2815	0.019	0.03	0.0175	0.6465	0.6965	0.6225	0.2905	0.313	0.2785	0.6405	0.7095	0.62	0.253	0.278	0.2395	0.582	0.631	0.5725
275	0.639	0.6725	0.6025	0.6165	0.669	0.6045	0.0285	0.0325	0.0185	0.5	0.541	0.4855	0.317	0.374	0.312	0.296	0.3155	0.281	0.0195	0.03	0.0185	0.639	0.689	0.617	0.2955	0.314	0.2795	0.6305	0.7035	0.6105	0.266	0.29	0.2525	0.585	0.636	0.5745
276	0.6495	0.686	0.612	0.618	0.6705	0.6065	0.0285	0.0325	0.019	0.4955	0.5335	0.479	0.307	0.368	0.3	0.2975	0.316	0.2825	0.0195	0.03	0.0185	0.646	0.695	0.6215	0.296	0.3155	0.28	0.628	0.6985	0.6085	0.2635	0.286	0.249	0.5865	0.6355	0.577
277	0.6335	0.6645	0.5955	0.6085	0.659	0.5985	0.028	0.033	0.019	0.5025	0.544	0.4875	0.3165	0.374	0.311	0.299	0.317	0.284	0.0195	0.03	0.0185	0.644	0.6945	0.6205	0.2925	0.3135	0.277	0.635	0.7095	0.616	0.2515	0.277	0.2395	0.573	0.619	0.562
278	0.6485	0.6845	0.613	0.6175	0.6705	0.606	0.029	0.0325	0.0195	0.498	0.538	0.4825	0.311	0.371	0.3045	0.298	0.318	0.284	0.0195	0.0305	0.0185	0.64	0.687	0.6195	0.299	0.3185	0.283	0.638	0.7115	0.6195	0.256	0.28	0.243	0.574	0.62	0.563
279	0.654	0.6905	0.6175	0.6225	0.6735	0.6115	0.029	0.033	0.0195	0.506	0.548	0.4905	0.316	0.3755	0.3105	0.3	0.319	0.287	0.019	0.0305	0.0185	0.629	0.678	0.61	0.308	0.3265	0.2925	0.634	0.705	0.6145	0.2775	0.2985	0.263	0.5805	0.62	0.569
280	0.6545	0.691	0.6175	0.624	0.6775	0.6115	0.028	0.0325	0.0185	0.505	0.5495	0.4895	0.313	0.374	0.3075	0.303	0.3215	0.2895	0.0195	0.031	0.0185	0.6495	0.7015	0.6275	0.3035	0.323	0.287	0.6455	0.716	0.6265	0.257	0.2815	0.244	0.5825	0.6275	0.5725
281	0.649	0.685	0.612	0.63	0.6815	0.6195	0.0285	0.0325	0.019	0.5085	0.5505	0.4935	0.317	0.376	0.3115	0.297	0.316	0.2825	0.0195	0.031	0.0185	0.63	0.679	0.611	0.308	0.3275	0.2915	0.645	0.7155	0.626	0.262	0.2865	0.249	0.593	0.643	0.5825
282	0.646	0.68	0.61	0.623	0.675	0.613	0.029	0.033	0.0195	0.51	0.551	0.494	0.32	0.379	0.3145	0.3015	0.321	0.289	0.02	0.031	0.0185	0.6525	0.7045	0.629	0.307	0.326	0.2895	0.645	0.719	0.627	0.258	0.2825	0.245	0.586	0.637	0.576
283	0.6535	0.69	0.6165	0.632	0.6845	0.621	0.0285	0.033	0.019	0.5105	0.556	0.496	0.32	0.3795	0.314	0.305	0.3235	0.293	0.0195	0.031	0.0175	0.64	0.6885	0.62	0.31	0.324	0.289	0.627	0.695	0.6045	0.28	0.3025	0.2665	0.5705	0.6155	0.561
284	0.663	0.7005	0.6265	0.6325	0.6845	0.6215	0.0295	0.034	0.0195	0.5095	0.55	0.493	0.318	0.379	0.3105	0.3055	0.324	0.2945	0.0205	0.031	0.0185	0.6565	0.708	0.6335	0.3075	0.325	0.287	0.642	0.7175	0.6235	0.2675	0.292	0.255	0.589	0.639	0.579
285	0.6575	0.6935	0.621	0.631	0.6825	0.618	0.029	0.033	0.0195	0.514	0.557	0.498	0.326	0.3835	0.32	0.304	0.3235	0.2925	0.02	0.031	0.0185	0.659	0.711	0.636	0.3165	0.332	0.2975	0.644	0.7145	0.6235	0.276	0.2985	0.2625	0.5915	0.6415	0.5825
286	0.6515	0.686	0.615	0.629	0.6805	0.619	0.0295	0.0335	0.0195	0.5105	0.555	0.4945	0.3275	0.3835	0.322	0.307	0.325	0.296	0.02	0.031	0.0185	0.653	0.704	0.6305	0.3135	0.332	0.296	0.6435	0.7135	0.623	0.2805	0.304	0.2675	0.5925	0.6435	0.5825
287	0.6635	0.703	0.627	0.6235	0.676	0.6115	0.0295	0.0345	0.0195	0.507	0.548	0.491	0.32	0.38	0.313	0.3075	0.326	0.296	0.0205	0.031	0.0185	0.653	0.7025	0.631	0.308	0.3255	0.287	0.639	0.714	0.62	0.2695	0.2945	0.2565	0.5915	0.6425	0.581
288	0.6525	0.6875	0.6155	0.629	0.68	0.6165	0.0295	0.0345	0.0195	0.5115	0.5535	0.495	0.3225	0.382	0.317	0.309	0.328	0.297	0.02	0.0315	0.0185	0.6605	0.7125	0.6365	0.3065	0.327	0.2885	0.6475	0.7225	0.629	0.266	0.292	0.254	0.586	0.638	0.576
289	0.657	0.6935	0.62	0.6345	0.688	0.6245	0.03	0.0355	0.0205	0.5125	0.557	0.497	0.3285	0.386	0.324	0.3085	0.329	0.2965	0.0205	0.032	0.0185	0.655	0.7055	0.6335	0.31	0.33	0.292	0.6465	0.721	0.627	0.2655	0.2925	0.2535	0.5955	0.647	0.586
290	0.6695	0.7095	0.633	0.629	0.683	0.617	0.03	0.035	0.0195	0.5135	0.5555	0.497	0.3235	0.3825	0.3165	0.3105	0.33	0.299	0.0205	0.032	0.0185	0.6635	0.715	0.6385	0.3	0.3225	0.2815	0.649	0.724	0.63	0.269	0.296	0.256	0.595	0.6475	0.5855
291	0.669	0.71	0.632	0.6335	0.686	0.6195	0.0295	0.0335	0.02	0.519	0.563	0.502	0.327	0.3855	0.32	0.315	0.334	0.304	0.02	0.031	0.019	0.653	0.7025	0.6295	0.3075	0.3325	0.2925	0.6575	0.728	0.637	0.277	0.302	0.264	0.5975	0.6485	0.5845
292	0.67	0.71	0.633	0.6365	0.689	0.6235	0.03	0.034	0.02	0.518	0.563	0.5015	0.3295	0.389	0.323	0.3155	0.334	0.304	0.02	0.032	0.0185	0.6645	0.717	0.64	0.323	0.3405	0.304	0.658	0.7305	0.638	0.274	0.3	0.2615	0.5995	0.647	0.5885
293	0.67	0.7115	0.6335	0.636	0.688	0.622	0.0295	0.034	0.0195	0.5225	0.5665	0.5065	0.3345	0.39	0.3285	0.3125	0.331	0.2995	0.0205	0.0325	0.019	0.6685	0.7185	0.6435	0.3235	0.343	0.3065	0.6565	0.729	0.6365	0.277	0.302	0.264	0.5945	0.6445	0.5835
294	0.672	0.712	0.636	0.639	0.692	0.626	0.0305	0.034	0.0195	0.523	0.567	0.5065	0.3295	0.3885	0.323	0.3145	0.333	0.3035	0.021	0.032	0.019	0.669	0.719	0.6455	0.3195	0.3375	0.299	0.66	0.733	0.64	0.276	0.303	0.264	0.6025	0.6525	0.592
295	0.674	0.715	0.6375	0.635	0.687	0.6225	0.0305	0.0355	0.02	0.522	0.564	0.504	0.3345	0.392	0.328	0.3155	0.3345	0.3055	0.021	0.0325	0.0195	0.665	0.716	0.642	0.324	0.34	0.302	0.6445	0.715	0.624	0.2895	0.314	0.2765	0.6005	0.6485	0.5905
296	0.6625	0.699	0.6245	0.643	0.6945	0.6305	0.031	0.035	0.0195	0.518	0.5615	0.501	0.334	0.3915	0.3265	0.3165	0.3345	0.307	0.021	0.0325	0.0195	0.667	0.7185	0.6425	0.322	0.3395	0.3005	0.6535	0.727	0.6325	0.276	0.3035	0.264	0.5925	0.644	0.581
297	0.662	0.6995	0.6235	0.637	0.69	0.627	0.031	0.0345	0.02	0.5245	0.57	0.508	0.336	0.3935	0.329	0.3105	0.3315	0.2995	0.021	0.0325	0.0195	0.669	0.72	0.6455	0.3145	0.3365	0.295	0.658	0.731	0.6375	0.27	0.299	0.258	0.601	0.651	0.5885
298	0.6655	0.7045	0.6285	0.643	0.696	0.631	0.0315	0.035	0.02	0.523	0.568	0.5065	0.34	0.395	0.334	0.3145	0.335	0.3035	0.0205	0.0325	0.0195	0.6705	0.7225	0.6465	0.316	0.3365	0.2945	0.6565	0.731	0.6365	0.276	0.3025	0.2625	0.593	0.6435	0.582
299	0.666	0.7065	0.628	0.6415	0.6945	0.627	0.0305	0.0345	0.0205	0.527	0.5715	0.51	0.337	0.3945	0.33	0.3185	0.338	0.3095	0.0205	0.0325	0.0185	0.6615	0.7105	0.64	0.3255	0.3425	0.3025	0.652	0.7235	0.632	0.283	0.308	0.2675	0.6015	0.6525	0.589
300	0.663	0.7025	0.624	0.6355	0.6865	0.624	0.031	0.036	0.02	0.5275	0.574	0.511	0.337	0.3935	0.331	0.3195	0.338	0.3105	0.021	0.033	0.0195	0.6735	0.727	0.6495	0.3285	0.35	0.31	0.67	0.7395	0.647	0.281	0.303	0.2635	0.595	0.6445	0.584
301	0.6655	0.705	0.628	0.6405	0.6915	0.6295	0.0315	0.0365	0.0205	0.529	0.5735	0.512	0.341	0.396	0.335	0.317	0.3355	0.307	0.021	0.0325	0.0195	0.669	0.7225	0.6455	0.333	0.352	0.313	0.666	0.74	0.6455	0.2905	0.312	0.272	0.6005	0.6515	0.5885
302	0.6685	0.7095	0.632	0.648	0.7005	0.636	0.0325	0.036	0.02	0.526	0.5695	0.509	0.34	0.3955	0.3335	0.321	0.338	0.312	0.0205	0.033	0.0195	0.6795	0.7315	0.653	0.327	0.3455	0.305	0.66	0.7355	0.6415	0.2845	0.308	0.2665	0.61	0.6585	0.598
303	0.6665	0.7065	0.628	0.642	0.6935	0.6305	0.0315	0.0355	0.0205	0.529	0.571	0.51	0.3415	0.3965	0.336	0.3245	0.3405	0.3155	0.0205	0.0325	0.0185	0.678	0.73	0.652	0.3305	0.3495	0.309	0.6655	0.738	0.644	0.2835	0.3065	0.266	0.61	0.66	0.597
304	0.682	0.7265	0.6445	0.649	0.701	0.6365	0.0325	0.036	0.021	0.527	0.571	0.51	0.345	0.4	0.3395	0.321	0.338	0.3135	0.0215	0.033	0.0195	0.679	0.732	0.6535	0.3365	0.3555	0.3175	0.673	0.742	0.651	0.284	0.308	0.2675	0.6005	0.649	0.5885
305	0.676	0.7165	0.639	0.653	0.705	0.64	0.0315	0.0355	0.0205	0.5315	0.577	0.5145	0.343	0.4	0.3365	0.3265	0.3425	0.3205	0.022	0.033	0.02	0.675	0.727	0.652	0.3375	0.358	0.32	0.6745	0.7445	0.6535	0.2835	0.3065	0.2655	0.5955	0.6445	0.584
306	0.681	0.726	0.644	0.647	0.6995	0.6345	0.0325	0.0365	0.021	0.535	0.5795	0.5185	0.348	0.402	0.343	0.322	0.34	0.314	0.0215	0.033	0.0195	0.683	0.7365	0.6575	0.341	0.3615	0.3235	0.677	0.746	0.655	0.2825	0.3065	0.2645	0.6065	0.6565	0.5945
307	0.6755	0.717	0.6385	0.6525	0.7045	0.64	0.033	0.037	0.021	0.5315	0.575	0.514	0.347	0.4025	0.3415	0.3215	0.341	0.314	0.021	0.034	0.0195	0.683	0.7365	0.6585	0.3275	0.3495	0.309	0.675	0.7435	0.653	0.2875	0.3095	0.2685	0.604	0.653	0.5925
308	0.684	0.728	0.6475	0.6525	0.7055	0.6395	0.032	0.0365	0.02	0.536	0.581	0.52	0.343	0.401	0.336	0.3285	0.3465	0.323	0.0215	0.0335	0.0195	0.673	0.7245	0.651	0.3285	0.347	0.3065	0.6735	0.745	0.653	0.284	0.308	0.266	0.6005	0.647	0.59
309	0.6755	0.7185	0.637	0.65	0.703	0.6375	0.033	0.0375	0.021	0.533	0.578	0.516	0.3485	0.4045	0.343	0.3235	0.3425	0.317	0.021	0.034	0.02	0.6775	0.731	0.653	0.338	0.3545	0.3145	0.67	0.7415	0.6495	0.304	0.325	0.285	0.6125	0.663	0.5995
310	0.6845	0.73	0.648	0.649	0.7005	0.6355	0.0335	0.0365	0.021	0.535	0.5775	0.5175	0.3505	0.4065	0.3435	0.33	0.347	0.3255	0.0215	0.0335	0.02	0.685	0.7375	0.6595	0.3415	0.3575	0.319	0.6695	0.7395	0.65	0.3035	0.3265	0.2855	0.615	0.665	0.603
311	0.6765	0.7185	0.641	0.651	0.703	0.639	0.033	0.0375	0.021	0.537	0.5785	0.52	0.353	0.408	0.347	0.326	0.343	0.319	0.022	0.034	0.0195	0.669	0.721	0.648	0.3425	0.359	0.32	0.656	0.7245	0.636	0.3045	0.3295	0.287	0.6125	0.6625	0.5995
312	0.6915	0.7375	0.656	0.654	0.7045	0.6415	0.033	0.038	0.021	0.5375	0.579	0.52	0.35	0.4055	0.343	0.3295	0.346	0.323	0.0215	0.034	0.02	0.682	0.733	0.6575	0.3445	0.3605	0.3215	0.6575	0.725	0.636	0.2975	0.324	0.282	0.6135	0.6635	0.602
313	0.6815	0.725	0.6465	0.662	0.7155	0.65	0.032	0.0375	0.021	0.5405	0.5855	0.524	0.3515	0.4075	0.345	0.335	0.35	0.3275	0.0215	0.0345	0.019	0.684	0.7365	0.6615	0.347	0.3675	0.3295	0.6775	0.7515	0.6575	0.285	0.3125	0.2685	0.6	0.6495	0.591
314	0.6915	0.7395	0.6565	0.66	0.711	0.647	0.034	0.0385	0.021	0.541	0.584	0.5235	0.357	0.409	0.349	0.329	0.3455	0.322	0.0215	0.034	0.02	0.6865	0.738	0.661	0.3455	0.3685	0.329	0.679	0.753	0.6605	0.283	0.312	0.267	0.61	0.658	0.6
315	0.682	0.727	0.6455	0.6615	0.715	0.6485	0.034	0.039	0.022	0.5385	0.5825	0.52	0.358	0.41	0.3505	0.3355	0.351	0.328	0.0215	0.0345	0.02	0.688	0.7405	0.6635	0.3375	0.358	0.3155	0.6755	0.75	0.6565	0.286	0.3135	0.27	0.6095	0.659	0.5995
316	0.6955	0.7415	0.659	0.6635	0.716	0.648	0.0335	0.0385	0.021	0.5435	0.59	0.5255	0.36	0.4125	0.352	0.337	0.352	0.33	0.021	0.034	0.02	0.6915	0.7465	0.667	0.3475	0.369	0.33	0.678	0.753	0.657	0.2865	0.3145	0.2715	0.6055	0.6555	0.595
317	0.679	0.722	0.642	0.655	0.705	0.643	0.034	0.039	0.021	0.5465	0.591	0.529	0.3595	0.412	0.3505	0.333	0.3505	0.3265	0.022	0.035	0.0205	0.6865	0.741	0.662	0.3485	0.3685	0.33	0.686	0.7585	0.6655	0.2885	0.318	0.275	0.6005	0.6515	0.5905
318	0.6955	0.7435	0.6625	0.6675	0.719	0.654	0.035	0.039	0.0215	0.544	0.5865	0.526	0.3615	0.414	0.352	0.3325	0.35	0.3255	0.021	0.035	0.0195	0.6645	0.714	0.6445	0.348	0.3645	0.325	0.6765	0.75	0.658	0.3055	0.3325	0.2895	0.6195	0.6705	0.6065
319	0.6895	0.7365	0.654	0.665	0.716	0.65	0.034	0.039	0.0215	0.5465	0.59	0.529	0.364	0.4145	0.3545	0.341	0.3555	0.3335	0.0225	0.0345	0.0205	0.692	0.7455	0.6675	0.347	0.367	0.3275	0.682	0.7545	0.6625	0.2905	0.3205	0.277	0.614	0.664	0.602
320	0.6875	0.732	0.652	0.6635	0.7145	0.649	0.035	0.0395	0.022	0.545	0.5895	0.5275	0.366	0.417	0.356	0.3365	0.353	0.328	0.0215	0.035	0.02	0.6965	0.751	0.67	0.3485	0.3705	0.3305	0.688	0.759	0.6675	0.296	0.3245	0.2815	0.617	0.667	0.604
321	0.6835	0.7285	0.649	0.6615	0.7145	0.6495	0.035	0.0395	0.0215	0.547	0.592	0.5295	0.366	0.4165	0.356	0.3405	0.357	0.333	0.0225	0.0345	0.0205	0.692	0.7465	0.668	0.3515	0.3745	0.3345	0.684	0.7545	0.6625	0.2895	0.319	0.2745	0.613	0.6635	0.601
322	0.6885	0.733	0.6515	0.664	0.717	0.6515	0.0355	0.04	0.0215	0.546	0.591	0.528	0.365	0.416	0.3565	0.341	0.357	0.3325	0.0225	0.035	0.0205	0.685	0.739	0.6625	0.351	0.3715	0.332	0.689	0.7615	0.6685	0.291	0.3195	0.276	0.6005	0.649	0.5905
323	0.699	0.7445	0.6635	0.6705	0.7225	0.658	0.0355	0.0415	0.0225	0.547	0.589	0.5275	0.366	0.418	0.357	0.346	0.361	0.336	0.022	0.0355	0.0205	0.7	0.7525	0.674	0.337	0.3605	0.317	0.692	0.764	0.671	0.3065	0.333	0.2915	0.616	0.665	0.6055
324	0.7	0.7475	0.6645	0.6665	0.7205	0.6535	0.036	0.0405	0.0225	0.5425	0.585	0.524	0.3615	0.414	0.3535	0.343	0.359	0.334	0.0225	0.0355	0.021	0.698	0.753	0.672	0.3575	0.3755	0.337	0.691	0.7635	0.671	0.2955	0.3235	0.2795	0.607	0.656	0.5965
325	0.6915	0.738	0.6555	0.67	0.721	0.657	0.0355	0.0405	0.022	0.5485	0.5965	0.531	0.3725	0.421	0.365	0.346	0.361	0.3365	0.0225	0.036	0.0205	0.698	0.7545	0.6735	0.349	0.3685	0.3275	0.689	0.764	0.6685	0.293	0.322	0.2775	0.615	0.666	0.6035
326	0.6905	0.737	0.6555	0.6665	0.718	0.6535	0.0355	0.0405	0.0215	0.5525	0.599	0.5345	0.3705	0.4215	0.364	0.3485	0.3625	0.3385	0.022	0.035	0.0205	0.672	0.7255	0.652	0.355	0.374	0.3345	0.6885	0.763	0.669	0.3025	0.331	0.288	0.622	0.6725	0.609
327	0.703	0.752	0.6665	0.672	0.7245	0.6565	0.0355	0.04	0.022	0.556	0.6005	0.5375	0.3705	0.4215	0.364	0.35	0.3635	0.3395	0.022	0.0355	0.021	0.6935	0.747	0.6705	0.355	0.3755	0.335	0.6885	0.7615	0.6685	0.302	0.33	0.288	0.612	0.6615	0.601
328	0.707	0.7565	0.6735	0.6685	0.721	0.6535	0.0365	0.0415	0.022	0.55	0.5925	0.532	0.371	0.4215	0.365	0.3505	0.364	0.339	0.0225	0.036	0.0205	0.704	0.76	0.6775	0.3515	0.3735	0.3315	0.7	0.7715	0.6795	0.2955	0.3245	0.281	0.6175	0.668	0.6045
329	0.694	0.742	0.657	0.6695	0.7215	0.656	0.0355	0.041	0.0225	0.5515	0.593	0.533	0.3695	0.422	0.364	0.3515	0.365	0.34	0.0215	0.0355	0.0195	0.6795	0.732	0.6575	0.356	0.3745	0.333	0.69	0.7635	0.6695	0.3045	0.3335	0.2905	0.626	0.6765	0.613
330	0.692	0.7385	0.6555	0.6665	0.7175	0.652	0.036	0.042	0.0225	0.5555	0.5975	0.536	0.3735	0.425	0.3675	0.3505	0.365	0.3385	0.023	0.0365	0.021	0.704	0.76	0.6785	0.362	0.3835	0.3435	0.696	0.7705	0.6765	0.303	0.3315	0.2885	0.62	0.6705	0.607
331	0.691	0.738	0.6555	0.666	0.7175	0.6545	0.0355	0.041	0.0225	0.558	0.605	0.54	0.369	0.4225	0.3635	0.356	0.3685	0.343	0.023	0.036	0.0205	0.6985	0.7515	0.6745	0.3655	0.384	0.3455	0.6895	0.7615	0.67	0.318	0.3475	0.306	0.633	0.6825	0.621
332	0.707	0.757	0.673	0.6775	0.7325	0.665	0.036	0.041	0.023	0.5585	0.604	0.54	0.3735	0.4255	0.3675	0.3545	0.369	0.341	0.0235	0.036	0.021	0.704	0.7585	0.679	0.3615	0.378	0.3385	0.677	0.7495	0.6565	0.3175	0.345	0.303	0.6275	0.6765	0.615
333	0.6965	0.7445	0.6615	0.676	0.728	0.6615	0.0375	0.0415	0.023	0.553	0.5985	0.535	0.373	0.4255	0.366	0.359	0.371	0.345	0.023	0.036	0.021	0.7105	0.7645	0.6825	0.3725	0.3915	0.353	0.691	0.7625	0.67	0.323	0.35	0.309	0.631	0.6795	0.619
334	0.706	0.7575	0.6695	0.6805	0.734	0.666	0.036	0.0405	0.0225	0.56	0.607	0.5425	0.375	0.426	0.3695	0.357	0.3695	0.343	0.0235	0.036	0.021	0.7045	0.757	0.679	0.349	0.3715	0.33	0.696	0.7665	0.6755	0.321	0.3495	0.3085	0.6295	0.679	0.617
335	0.7035	0.7535	0.6695	0.6785	0.7315	0.664	0.0375	0.042	0.0235	0.562	0.606	0.5425	0.3805	0.4305	0.374	0.354	0.369	0.34	0.0225	0.036	0.021	0.71	0.7655	0.684	0.3595	0.379	0.339	0.6965	0.7685	0.674	0.3075	0.338	0.2955	0.625	0.6745	0.6125
336	0.6965	0.7465	0.661	0.674	0.7265	0.66	0.0375	0.042	0.023	0.557	0.6035	0.5385	0.382	0.4305	0.374	0.356	0.372	0.342	0.0225	0.0365	0.021	0.688	0.74	0.665	0.363	0.382	0.3435	0.699	0.7745	0.6785	0.3145	0.3415	0.3005	0.6295	0.6795	0.6155
337	0.7045	0.7555	0.671	0.677	0.731	0.662	0.0375	0.0415	0.0235	0.5595	0.604	0.541	0.382	0.4315	0.375	0.358	0.3735	0.3435	0.0235	0.0365	0.021	0.7115	0.7675	0.6845	0.369	0.3875	0.3505	0.71	0.781	0.689	0.3075	0.3365	0.2945	0.6275	0.678	0.6145
338	0.714	0.767	0.678	0.6805	0.7345	0.6655	0.037	0.041	0.0235	0.5645	0.6095	0.546	0.3795	0.429	0.3715	0.36	0.375	0.346	0.0235	0.0365	0.0215	0.713	0.769	0.687	0.351	0.3745	0.333	0.705	0.776	0.6835	0.3245	0.35	0.3095	0.628	0.6785	0.616
339	0.7095	0.7615	0.6745	0.6865	0.7395	0.6725	0.037	0.041	0.023	0.5645	0.6095	0.5455	0.386	0.4345	0.3775	0.3575	0.374	0.3425	0.023	0.0365	0.02	0.7075	0.7635	0.6835	0.371	0.39	0.354	0.697	0.771	0.677	0.321	0.3485	0.307	0.6275	0.6775	0.615
340	0.705	0.7545	0.6705	0.6795	0.7325	0.666	0.038	0.0415	0.0235	0.567	0.611	0.548	0.3885	0.436	0.3795	0.3575	0.374	0.3425	0.0235	0.037	0.022	0.7165	0.7725	0.6895	0.3665	0.385	0.349	0.7045	0.7795	0.6835	0.316	0.3425	0.3015	0.6245	0.674	0.612
341	0.719	0.772	0.6815	0.685	0.7375	0.6695	0.0385	0.042	0.0235	0.5655	0.61	0.5465	0.387	0.434	0.378	0.362	0.3775	0.3475	0.0235	0.0365	0.0215	0.7155	0.772	0.688	0.3705	0.392	0.3565	0.7075	0.782	0.6865	0.3165	0.3425	0.3005	0.6345	0.684	0.621
342	0.718	0.773	0.6845	0.6915	0.745	0.677	0.038	0.041	0.0235	0.567	0.614	0.548	0.3855	0.434	0.376	0.36	0.3765	0.3455	0.023	0.0365	0.021	0.6865	0.738	0.6655	0.371	0.389	0.3545	0.704	0.7805	0.683	0.325	0.349	0.308	0.6345	0.6845	0.6205
343	0.721	0.7795	0.688	0.6835	0.738	0.669	0.038	0.042	0.024	0.565	0.6085	0.5455	0.3895	0.4375	0.3795	0.3615	0.3775	0.3465	0.023	0.0375	0.021	0.715	0.7715	0.6895	0.381	0.398	0.366	0.7005	0.7715	0.678	0.3335	0.3575	0.316	0.628	0.6785	0.615
344	0.713	0.769	0.68	0.6925	0.7465	0.677	0.0385	0.0415	0.0235	0.5665	0.6115	0.5475	0.395	0.4395	0.384	0.366	0.3805	0.3515	0.0235	0.038	0.022	0.713	0.7695	0.687	0.3835	0.402	0.371	0.701	0.7765	0.6795	0.3295	0.353	0.312	0.6305	0.6815	0.6185
345	0.7235	0.782	0.69	0.6905	0.7455	0.673	0.037	0.0415	0.024	0.5705	0.6165	0.5515	0.392	0.438	0.381	0.3585	0.377	0.3445	0.023	0.0375	0.0205	0.723	0.778	0.694	0.3815	0.4005	0.368	0.709	0.782	0.6875	0.3275	0.3525	0.311	0.64	0.6885	0.6265
346	0.7295	0.791	0.6955	0.6845	0.7395	0.6705	0.039	0.0435	0.0245	0.5705	0.614	0.5505	0.4005	0.4445	0.388	0.366	0.3815	0.349	0.0235	0.038	0.0215	0.715	0.7725	0.6885	0.37	0.3895	0.3545	0.7125	0.7875	0.6905	0.329	0.3545	0.3145	0.6365	0.686	0.624
347	0.7205	0.7785	0.6885	0.694	0.748	0.6775	0.0385	0.041	0.024	0.5725	0.619	0.5535	0.392	0.438	0.38	0.3685	0.383	0.3535	0.024	0.0375	0.022	0.7145	0.7715	0.689	0.379	0.3985	0.366	0.714	0.7885	0.6925	0.3265	0.3515	0.311	0.639	0.689	0.625
348	0.7165	0.7735	0.6835	0.6925	0.7465	0.676	0.0385	0.0415	0.024	0.5735	0.6205	0.554	0.393	0.44	0.3825	0.368	0.383	0.3535	0.024	0.038	0.022	0.72	0.7765	0.693	0.3795	0.3985	0.366	0.716	0.7905	0.6945	0.3315	0.355	0.3145	0.6315	0.6815	0.6195
349	0.7275	0.788	0.694	0.699	0.754	0.683	0.039	0.0415	0.024	0.5745	0.6215	0.556	0.393	0.439	0.3825	0.37	0.385	0.3555	0.0245	0.038	0.022	0.7215	0.7795	0.6945	0.378	0.3955	0.361	0.7025	0.7825	0.6815	0.333	0.3565	0.316	0.635	0.686	0.6215
350	0.7205	0.7805	0.687	0.6985	0.7525	0.682	0.039	0.041	0.024	0.5735	0.621	0.5555	0.3945	0.441	0.3825	0.3705	0.385	0.3555	0.0235	0.038	0.0215	0.7245	0.783	0.697	0.3765	0.395	0.3605	0.711	0.7895	0.6905	0.3195	0.346	0.304	0.6275	0.6775	0.615
351	0.7195	0.775	0.6865	0.698	0.752	0.6815	0.038	0.041	0.024	0.5755	0.6215	0.557	0.395	0.4415	0.3845	0.371	0.3865	0.3555	0.0235	0.0375	0.0205	0.728	0.7875	0.7	0.376	0.398	0.363	0.7165	0.793	0.6965	0.3285	0.355	0.3115	0.637	0.6865	0.6245
352	0.735	0.795	0.6995	0.6915	0.745	0.6745	0.0385	0.0425	0.0245	0.5745	0.6185	0.5545	0.4025	0.446	0.3905	0.3675	0.3835	0.351	0.024	0.039	0.0225	0.724	0.7825	0.6975	0.38	0.398	0.363	0.7035	0.7775	0.682	0.3475	0.3715	0.3305	0.6295	0.679	0.618
353	0.724	0.7845	0.689	0.698	0.7525	0.6815	0.038	0.041	0.0245	0.5765	0.6225	0.558	0.3995	0.445	0.3885	0.3775	0.389	0.3605	0.024	0.039	0.021	0.7275	0.7885	0.7	0.379	0.4	0.3655	0.7145	0.7945	0.6925	0.3285	0.3565	0.314	0.6315	0.682	0.6195
354	0.732	0.7925	0.7	0.698	0.752	0.682	0.039	0.0415	0.024	0.5785	0.6235	0.5585	0.398	0.4445	0.387	0.3765	0.3885	0.359	0.0235	0.039	0.022	0.7065	0.763	0.682	0.373	0.3955	0.3585	0.7105	0.7905	0.6895	0.3285	0.355	0.3135	0.6405	0.6925	0.626
355	0.7365	0.796	0.7035	0.696	0.749	0.679	0.039	0.042	0.024	0.5755	0.6195	0.5555	0.404	0.4485	0.392	0.3725	0.3865	0.3545	0.0245	0.039	0.022	0.7245	0.784	0.697	0.3775	0.3985	0.3635	0.717	0.797	0.6955	0.3295	0.356	0.3165	0.626	0.6765	0.615
356	0.7275	0.783	0.691	0.7015	0.754	0.6845	0.04	0.0405	0.024	0.577	0.6215	0.557	0.403	0.4475	0.3905	0.379	0.391	0.3625	0.0235	0.0385	0.022	0.7085	0.764	0.6835	0.3875	0.4085	0.375	0.718	0.795	0.697	0.3375	0.364	0.325	0.646	0.695	0.631
357	0.737	0.7955	0.7	0.6965	0.749	0.679	0.0385	0.0405	0.024	0.579	0.6255	0.56	0.401	0.4475	0.389	0.377	0.388	0.357	0.0245	0.04	0.023	0.717	0.7755	0.6935	0.39	0.4095	0.377	0.7	0.7765	0.68	0.3415	0.366	0.3285	0.643	0.693	0.6285
358	0.7395	0.796	0.703	0.701	0.754	0.6835	0.04	0.0415	0.025	0.5775	0.6215	0.5565	0.4085	0.4525	0.3965	0.3775	0.39	0.3595	0.0245	0.04	0.023	0.732	0.7935	0.7025	0.3885	0.41	0.3765	0.723	0.804	0.7015	0.327	0.3565	0.3155	0.6315	0.6825	0.619
359	0.744	0.8025	0.7105	0.6985	0.7505	0.6805	0.039	0.041	0.0245	0.5795	0.6265	0.561	0.399	0.4465	0.387	0.3825	0.3925	0.364	0.0245	0.04	0.022	0.725	0.784	0.697	0.3825	0.4025	0.368	0.7025	0.7795	0.6825	0.3435	0.3685	0.3315	0.641	0.6925	0.6275
360	0.742	0.8015	0.708	0.701	0.753	0.6855	0.04	0.0405	0.0245	0.5755	0.6175	0.5545	0.409	0.453	0.397	0.381	0.392	0.364	0.0245	0.0395	0.022	0.735	0.7945	0.706	0.38	0.4025	0.3665	0.7205	0.8005	0.697	0.338	0.365	0.3265	0.647	0.697	0.6335
361	0.733	0.789	0.7	0.707	0.7605	0.6915	0.0385	0.041	0.0245	0.5855	0.6305	0.566	0.402	0.4495	0.39	0.382	0.393	0.3645	0.025	0.041	0.023	0.7325	0.795	0.706	0.3765	0.4005	0.364	0.7285	0.806	0.706	0.3405	0.366	0.328	0.6375	0.689	0.6245
362	0.7435	0.7995	0.7085	0.7045	0.7565	0.688	0.04	0.041	0.025	0.582	0.6255	0.561	0.4165	0.459	0.4035	0.383	0.3945	0.3645	0.0255	0.0405	0.023	0.72	0.776	0.6925	0.378	0.4005	0.363	0.722	0.8	0.7005	0.34	0.3665	0.3275	0.645	0.695	0.63
363	0.7335	0.7885	0.6985	0.7085	0.76	0.692	0.0385	0.04	0.0245	0.5855	0.6315	0.565	0.4025	0.4495	0.3895	0.383	0.395	0.3645	0.0245	0.04	0.022	0.736	0.797	0.7065	0.38	0.403	0.3665	0.722	0.8035	0.6995	0.343	0.37	0.33	0.6425	0.694	0.6295
364	0.741	0.797	0.707	0.712	0.7635	0.695	0.039	0.04	0.0245	0.5865	0.6325	0.567	0.4075	0.4535	0.394	0.3845	0.3955	0.3655	0.025	0.041	0.023	0.7375	0.7955	0.707	0.3985	0.4205	0.3885	0.7275	0.8085	0.706	0.3295	0.3585	0.318	0.637	0.6855	0.624
365	0.736	0.7905	0.7035	0.707	0.759	0.6885	0.0385	0.04	0.0245	0.5845	0.631	0.565	0.4065	0.453	0.3935	0.385	0.396	0.367	0.0255	0.0415	0.023	0.7395	0.7975	0.71	0.387	0.408	0.373	0.71	0.7885	0.6885	0.352	0.3765	0.337	0.6335	0.6835	0.6215
366	0.7345	0.7885	0.6975	0.706	0.7565	0.6895	0.04	0.0405	0.0245	0.5855	0.6285	0.565	0.414	0.4575	0.4015	0.3845	0.3965	0.3665	0.0255	0.0415	0.023	0.7375	0.7985	0.7085	0.379	0.402	0.365	0.727	0.8085	0.7055	0.335	0.3635	0.323	0.636	0.6855	0.624
367	0.7515	0.81	0.718	0.7075	0.758	0.6885	0.039	0.041	0.0245	0.591	0.637	0.5715	0.411	0.457	0.398	0.3885	0.4	0.37	0.0255	0.042	0.023	0.7385	0.7985	0.7095	0.3905	0.4115	0.378	0.7125	0.792	0.693	0.3555	0.3805	0.3395	0.633	0.682	0.6215
368	0.746	0.7995	0.7105	0.7145	0.7655	0.6955	0.039	0.0395	0.025	0.5875	0.6335	0.5675	0.411	0.457	0.397	0.3885	0.399	0.37	0.0255	0.0415	0.023	0.727	0.785	0.698	0.396	0.4165	0.3825	0.7125	0.7925	0.6905	0.353	0.3775	0.337	0.649	0.698	0.6335
369	0.7525	0.8075	0.7175	0.722	0.771	0.7035	0.0395	0.0425	0.025	0.593	0.6395	0.5735	0.419	0.464	0.405	0.389	0.4	0.3685	0.0255	0.043	0.023	0.7435	0.802	0.7115	0.388	0.4095	0.3735	0.7415	0.819	0.7165	0.3555	0.3785	0.3395	0.6495	0.698	0.6345
370	0.7495	0.8025	0.716	0.7125	0.763	0.6945	0.039	0.0405	0.025	0.592	0.636	0.5715	0.411	0.4575	0.397	0.3905	0.401	0.3715	0.025	0.0415	0.022	0.747	0.808	0.715	0.3855	0.4075	0.372	0.7325	0.815	0.71	0.3425	0.369	0.328	0.639	0.69	0.627
371	0.752	0.8045	0.7175	0.715	0.765	0.697	0.0395	0.0415	0.0255	0.5905	0.633	0.569	0.4205	0.464	0.4075	0.393	0.404	0.375	0.026	0.0425	0.023	0.748	0.8095	0.7145	0.3955	0.417	0.3825	0.7315	0.817	0.7095	0.3495	0.373	0.3325	0.645	0.6955	0.631
372	0.758	0.8105	0.7205	0.717	0.7665	0.698	0.038	0.039	0.025	0.5925	0.638	0.5725	0.419	0.4635	0.405	0.3915	0.402	0.372	0.0255	0.0425	0.0225	0.745	0.804	0.7145	0.3935	0.4145	0.379	0.729	0.81	0.705	0.3485	0.372	0.3325	0.6465	0.696	0.6325
373	0.7565	0.809	0.72	0.7185	0.7665	0.6985	0.0375	0.04	0.025	0.5955	0.6395	0.5745	0.4175	0.462	0.403	0.396	0.4075	0.379	0.0265	0.044	0.0235	0.75	0.809	0.7165	0.389	0.412	0.376	0.734	0.8185	0.7125	0.348	0.3715	0.332	0.642	0.6925	0.6285
374	0.7625	0.8155	0.726	0.718	0.7655	0.6985	0.0385	0.0405	0.025	0.5955	0.6415	0.5745	0.421	0.466	0.4065	0.394	0.403	0.375	0.0265	0.0425	0.023	0.749	0.81	0.717	0.398	0.42	0.386	0.7345	0.8195	0.7115	0.348	0.3735	0.3345	0.645	0.6945	0.631
375	0.7525	0.803	0.713	0.7185	0.766	0.7005	0.0385	0.041	0.024	0.593	0.6375	0.572	0.4195	0.463	0.4035	0.3985	0.407	0.3805	0.0255	0.0425	0.023	0.748	0.807	0.715	0.399	0.42	0.386	0.7185	0.8	0.6975	0.3585	0.381	0.3435	0.649	0.6985	0.6345
376	0.7565	0.806	0.7205	0.719	0.767	0.701	0.0395	0.041	0.025	0.593	0.6365	0.5715	0.426	0.468	0.411	0.398	0.4055	0.3785	0.026	0.044	0.023	0.7495	0.8115	0.718	0.3955	0.418	0.383	0.735	0.8175	0.712	0.354	0.379	0.3405	0.6525	0.7025	0.638
377	0.7655	0.8165	0.732	0.7205	0.7675	0.7005	0.0375	0.04	0.025	0.598	0.6435	0.578	0.423	0.4665	0.407	0.3985	0.4065	0.379	0.0265	0.0435	0.023	0.7415	0.801	0.7095	0.396	0.42	0.384	0.74	0.8225	0.7175	0.354	0.3805	0.3415	0.6565	0.707	0.6425
378	0.75	0.7975	0.7105	0.716	0.763	0.6985	0.0385	0.0405	0.0245	0.5975	0.642	0.5775	0.421	0.4655	0.406	0.3975	0.406	0.3785	0.026	0.043	0.022	0.7365	0.797	0.708	0.4005	0.4215	0.388	0.727	0.812	0.705	0.3605	0.3865	0.349	0.6535	0.7045	0.6385
379	0.7675	0.8155	0.7305	0.725	0.7715	0.7065	0.0375	0.0395	0.0245	0.5975	0.6395	0.5755	0.4325	0.474	0.417	0.398	0.4075	0.379	0.0265	0.0435	0.0235	0.7545	0.819	0.7195	0.409	0.4315	0.3995	0.74	0.825	0.718	0.3425	0.37	0.332	0.6495	0.6995	0.6345
380	0.7615	0.808	0.7245	0.73	0.7765	0.712	0.0375	0.0395	0.025	0.6025	0.6475	0.5815	0.4255	0.469	0.409	0.4015	0.412	0.3865	0.0265	0.0435	0.0235	0.755	0.816	0.7215	0.407	0.429	0.395	0.737	0.8205	0.714	0.3605	0.3865	0.3485	0.6525	0.702	0.639
381	0.77	0.819	0.734	0.7275	0.7735	0.7095	0.0385	0.041	0.0245	0.5955	0.6375	0.5745	0.4325	0.474	0.4175	0.4	0.4105	0.385	0.0265	0.044	0.0235	0.762	0.8225	0.7255	0.3925	0.4175	0.38	0.739	0.8245	0.7165	0.3515	0.38	0.3415	0.6525	0.703	0.639
382	0.756	0.801	0.7175	0.7225	0.767	0.7035	0.0385	0.0405	0.0245	0.5985	0.6405	0.5775	0.433	0.474	0.418	0.4	0.4105	0.3845	0.0265	0.0445	0.0235	0.749	0.81	0.7185	0.4035	0.425	0.3905	0.7375	0.8225	0.714	0.359	0.3875	0.348	0.657	0.707	0.643
383	0.757	0.8005	0.7205	0.726	0.7705	0.709	0.038	0.0405	0.025	0.603	0.6475	0.582	0.4285	0.472	0.4125	0.4035	0.4135	0.3875	0.027	0.0445	0.0235	0.759	0.821	0.725	0.405	0.4265	0.3905	0.7445	0.8265	0.7225	0.369	0.396	0.3585	0.6545	0.7045	0.641
384	0.7755	0.8215	0.739	0.73	0.775	0.712	0.038	0.04	0.025	0.6035	0.6465	0.583	0.431	0.473	0.4145	0.4065	0.4165	0.3915	0.027	0.0455	0.024	0.75	0.807	0.718	0.406	0.427	0.3915	0.736	0.8205	0.714	0.362	0.3905	0.352	0.658	0.708	0.643
385	0.7765	0.823	0.74	0.73	0.7755	0.712	0.038	0.0405	0.0245	0.6045	0.648	0.5835	0.434	0.4765	0.4195	0.403	0.413	0.387	0.0265	0.044	0.023	0.763	0.8255	0.7295	0.4065	0.4285	0.394	0.746	0.83	0.722	0.3495	0.379	0.3405	0.6515	0.7005	0.6365
386	0.777	0.821	0.7395	0.729	0.774	0.7115	0.038	0.0415	0.025	0.6035	0.6455	0.5825	0.4355	0.4775	0.42	0.4075	0.418	0.392	0.0275	0.045	0.0245	0.757	0.817	0.724	0.417	0.4375	0.405	0.7335	0.8155	0.71	0.3705	0.4	0.3625	0.661	0.7105	0.646
387	0.763	0.803	0.725	0.7325	0.776	0.716	0.0375	0.0405	0.025	0.603	0.6445	0.5815	0.44	0.481	0.4265	0.409	0.419	0.3925	0.0265	0.044	0.0235	0.7665	0.8275	0.73	0.4125	0.434	0.3995	0.747	0.83	0.7245	0.3585	0.389	0.3505	0.6535	0.703	0.6385
388	0.769	0.81	0.732	0.735	0.779	0.7185	0.0365	0.04	0.024	0.6075	0.6505	0.586	0.432	0.4755	0.417	0.4095	0.418	0.3925	0.0265	0.0435	0.0235	0.7715	0.8295	0.7335	0.4015	0.424	0.3875	0.7495	0.8315	0.725	0.3505	0.381	0.343	0.658	0.707	0.6435
389	0.776	0.8195	0.738	0.726	0.7695	0.7085	0.037	0.0405	0.025	0.607	0.6505	0.5855	0.433	0.476	0.419	0.4135	0.422	0.396	0.0275	0.0445	0.024	0.7655	0.824	0.7295	0.423	0.443	0.4105	0.7555	0.835	0.7315	0.3565	0.385	0.347	0.6525	0.7025	0.639
390	0.779	0.8215	0.7425	0.73	0.7715	0.7115	0.0365	0.0405	0.0245	0.606	0.6475	0.5845	0.4375	0.48	0.423	0.41	0.4165	0.3915	0.027	0.0435	0.0235	0.7695	0.828	0.732	0.4145	0.435	0.4005	0.74	0.817	0.717	0.375	0.401	0.364	0.6525	0.7015	0.638
391	0.781	0.822	0.7435	0.7365	0.7805	0.719	0.0355	0.0395	0.025	0.6075	0.649	0.586	0.4405	0.483	0.427	0.4085	0.4155	0.3895	0.0275	0.044	0.0245	0.7675	0.8265	0.732	0.4175	0.4385	0.405	0.7515	0.833	0.729	0.3695	0.3985	0.3605	0.6645	0.7135	0.6515
392	0.784	0.827	0.75	0.7325	0.777	0.716	0.036	0.0395	0.024	0.609	0.653	0.5895	0.436	0.48	0.4225	0.416	0.425	0.3975	0.028	0.045	0.0235	0.769	0.828	0.7335	0.417	0.437	0.404	0.745	0.8225	0.7205	0.3625	0.392	0.352	0.6585	0.7085	0.645
393	0.772	0.809	0.7355	0.7385	0.78	0.7225	0.037	0.041	0.025	0.6055	0.646	0.5835	0.4375	0.48	0.423	0.412	0.4215	0.395	0.0275	0.045	0.0245	0.7665	0.8225	0.7315	0.4195	0.4395	0.4055	0.7445	0.8225	0.7205	0.372	0.4005	0.3615	0.663	0.713	0.648
394	0.787	0.8275	0.7505	0.734	0.775	0.7165	0.037	0.041	0.0245	0.611	0.6525	0.5885	0.4405	0.483	0.4265	0.413	0.4225	0.3955	0.028	0.044	0.0245	0.769	0.8265	0.7335	0.412	0.4335	0.3985	0.7625	0.8385	0.736	0.3645	0.393	0.3535	0.664	0.714	0.649
395	0.781	0.8195	0.7445	0.7385	0.781	0.7215	0.035	0.04	0.0245	0.614	0.6545	0.593	0.434	0.48	0.419	0.4145	0.4235	0.396	0.0285	0.044	0.0245	0.766	0.8235	0.732	0.421	0.4415	0.4095	0.7555	0.8365	0.7315	0.372	0.4	0.3595	0.664	0.7135	0.649
396	0.776	0.8135	0.738	0.738	0.7805	0.722	0.036	0.04	0.024	0.6085	0.6475	0.5865	0.441	0.485	0.428	0.414	0.423	0.3955	0.0275	0.0435	0.023	0.7705	0.828	0.734	0.4075	0.431	0.3935	0.756	0.835	0.7305	0.3655	0.3945	0.355	0.6635	0.7145	0.648
397	0.7855	0.8275	0.748	0.7405	0.7825	0.722	0.0345	0.0395	0.024	0.6125	0.6565	0.592	0.441	0.484	0.427	0.4185	0.427	0.4005	0.028	0.0435	0.0245	0.777	0.834	0.739	0.4145	0.4365	0.401	0.765	0.8405	0.739	0.368	0.3955	0.3565	0.654	0.7025	0.64
398	0.79	0.8315	0.7555	0.737	0.7785	0.72	0.0355	0.04	0.0245	0.6115	0.6515	0.5905	0.4445	0.487	0.4315	0.4195	0.429	0.4035	0.0285	0.0435	0.024	0.77	0.8275	0.7365	0.4225	0.441	0.408	0.737	0.8135	0.714	0.3795	0.407	0.3665	0.664	0.713	0.6495
399	0.7785	0.813	0.7425	0.737	0.7775	0.721	0.036	0.041	0.0245	0.615	0.6565	0.594	0.4425	0.4855	0.428	0.4185	0.4285	0.403	0.0285	0.044	0.025	0.777	0.831	0.74	0.421	0.44	0.4065	0.759	0.8345	0.732	0.371	0.4005	0.3595	0.666	0.7145	0.65
400	0.7805	0.814	0.743	0.7435	0.7845	0.7285	0.036	0.041	0.0245	0.6145	0.654	0.5925	0.4515	0.4925	0.439	0.416	0.426	0.401	0.028	0.0435	0.0245	0.7785	0.833	0.7415	0.4245	0.4445	0.4095	0.7485	0.8215	0.723	0.3805	0.408	0.3665	0.663	0.7125	0.649
401	0.793	0.832	0.758	0.7405	0.7835	0.7255	0.0365	0.0405	0.0245	0.617	0.655	0.594	0.454	0.495	0.4405	0.419	0.4295	0.402	0.0285	0.045	0.025	0.7795	0.834	0.743	0.4265	0.447	0.414	0.7705	0.8435	0.7435	0.376	0.404	0.3635	0.667	0.7155	0.6515
402	0.7765	0.8095	0.7365	0.735	0.7755	0.72	0.0355	0.041	0.0235	0.6125	0.652	0.5915	0.453	0.4945	0.441	0.4125	0.422	0.3965	0.0285	0.044	0.025	0.782	0.8345	0.7445	0.426	0.445	0.412	0.76	0.8355	0.7345	0.375	0.406	0.3635	0.665	0.7135	0.652
403	0.7935	0.8305	0.7585	0.7415	0.7825	0.724	0.035	0.04	0.024	0.619	0.6595	0.5975	0.449	0.4925	0.4355	0.417	0.428	0.4025	0.028	0.0435	0.0245	0.776	0.8285	0.7385	0.4275	0.4465	0.413	0.75	0.826	0.725	0.387	0.4145	0.373	0.6465	0.6945	0.6355
404	0.79	0.8295	0.7545	0.7345	0.774	0.719	0.034	0.04	0.0235	0.6205	0.661	0.5995	0.449	0.492	0.4355	0.422	0.4325	0.407	0.028	0.0435	0.0245	0.7875	0.84	0.7475	0.417	0.439	0.403	0.7665	0.837	0.7405	0.383	0.411	0.3695	0.665	0.714	0.6505
405	0.793	0.8295	0.7575	0.7425	0.781	0.725	0.035	0.04	0.024	0.623	0.662	0.602	0.4535	0.496	0.441	0.412	0.421	0.3955	0.029	0.044	0.0255	0.7785	0.8315	0.742	0.4285	0.4475	0.413	0.7565	0.83	0.7305	0.3765	0.4065	0.3635	0.6695	0.719	0.654
406	0.7935	0.83	0.759	0.7405	0.779	0.7255	0.035	0.04	0.023	0.613	0.6515	0.5925	0.4515	0.4945	0.438	0.417	0.426	0.4025	0.0285	0.0435	0.025	0.789	0.8395	0.75	0.4315	0.45	0.418	0.766	0.838	0.7405	0.3715	0.4025	0.36	0.66	0.709	0.646
407	0.7895	0.82	0.75	0.7475	0.7865	0.7325	0.035	0.04	0.024	0.6205	0.6605	0.5995	0.458	0.4975	0.444	0.408	0.4195	0.393	0.0285	0.0435	0.025	0.785	0.838	0.749	0.434	0.4525	0.4185	0.756	0.828	0.73	0.387	0.416	0.3725	0.67	0.7195	0.655
408	0.7895	0.821	0.752	0.749	0.789	0.7325	0.034	0.0395	0.0235	0.623	0.6625	0.6025	0.455	0.4965	0.442	0.4205	0.431	0.4065	0.029	0.0435	0.0255	0.788	0.8375	0.7495	0.4355	0.4555	0.4225	0.7705	0.8405	0.7435	0.373	0.404	0.362	0.662	0.7085	0.6475
409	0.7835	0.8125	0.745	0.7395	0.7775	0.723	0.0345	0.04	0.023	0.623	0.663	0.6035	0.449	0.494	0.435	0.4265	0.4375	0.412	0.029	0.0435	0.0255	0.787	0.8375	0.7505	0.431	0.45	0.4165	0.7715	0.8405	0.744	0.3865	0.4145	0.3735	0.671	0.719	0.655
410	0.7985	0.832	0.7645	0.744	0.7825	0.7275	0.035	0.041	0.023	0.6225	0.661	0.6015	0.4605	0.5015	0.4485	0.4265	0.4375	0.412	0.029	0.0435	0.0255	0.778	0.8295	0.7415	0.435	0.4545	0.4215	0.7705	0.842	0.744	0.3805	0.409	0.368	0.6725	0.722	0.657
411	0.787	0.815	0.748	0.743	0.782	0.7285	0.034	0.0395	0.023	0.624	0.6645	0.6035	0.4565	0.498	0.4435	0.422	0.432	0.408	0.029	0.0435	0.0255	0.7875	0.837	0.751	0.4325	0.453	0.4195	0.7765	0.844	0.7485	0.3835	0.41	0.3705	0.6675	0.716	0.6535
412	0.799	0.8305	0.7645	0.7535	0.792	0.738	0.0335	0.039	0.023	0.626	0.665	0.606	0.455	0.4975	0.443	0.426	0.438	0.4135	0.028	0.0425	0.0255	0.7945	0.8435	0.756	0.4355	0.454	0.4205	0.7735	0.8415	0.7455	0.382	0.409	0.3695	0.6755	0.7225	0.6595
413	0.791	0.817	0.7525	0.745	0.7835	0.7295	0.034	0.0395	0.0235	0.6225	0.66	0.6015	0.458	0.5	0.4465	0.4245	0.4365	0.412	0.0285	0.043	0.025	0.793	0.843	0.7555	0.436	0.4545	0.421	0.7655	0.8325	0.7375	0.3985	0.4225	0.386	0.6715	0.7195	0.657
414	0.79	0.814	0.7515	0.748	0.7855	0.7335	0.0345	0.0405	0.0235	0.625	0.665	0.604	0.454	0.4975	0.441	0.4255	0.4385	0.413	0.029	0.043	0.0255	0.7925	0.8435	0.7545	0.4445	0.462	0.43	0.7585	0.8255	0.7325	0.391	0.416	0.379	0.67	0.719	0.656
415	0.792	0.816	0.752	0.749	0.7875	0.7355	0.033	0.0395	0.023	0.6285	0.669	0.607	0.457	0.501	0.4455	0.4265	0.44	0.413	0.029	0.0435	0.0255	0.7865	0.8365	0.751	0.4325	0.4525	0.4175	0.776	0.846	0.748	0.382	0.409	0.3705	0.6735	0.7235	0.6585
416	0.798	0.8265	0.763	0.746	0.7825	0.73	0.033	0.039	0.023	0.623	0.6615	0.6025	0.461	0.503	0.449	0.4285	0.4415	0.4145	0.028	0.0425	0.0255	0.778	0.8235	0.744	0.4425	0.4615	0.43	0.778	0.8445	0.7495	0.384	0.4105	0.3715	0.677	0.726	0.66
417	0.7915	0.8175	0.754	0.753	0.7905	0.737	0.0335	0.04	0.0235	0.627	0.6655	0.6075	0.47	0.509	0.4585	0.4295	0.442	0.415	0.0295	0.043	0.0255	0.778	0.823	0.7445	0.4465	0.464	0.4315	0.7585	0.8225	0.732	0.4	0.4235	0.385	0.6755	0.724	0.66
418	0.8	0.829	0.766	0.7485	0.786	0.736	0.033	0.04	0.023	0.6305	0.6705	0.6115	0.466	0.508	0.455	0.427	0.4385	0.4125	0.028	0.0425	0.024	0.7715	0.8165	0.741	0.4445	0.465	0.4325	0.776	0.8435	0.7485	0.386	0.4105	0.3715	0.6775	0.7255	0.661
419	0.791	0.8125	0.753	0.7475	0.7835	0.7335	0.033	0.0395	0.023	0.6245	0.661	0.604	0.4635	0.506	0.4515	0.429	0.4435	0.4165	0.0285	0.042	0.0245	0.776	0.8205	0.7435	0.45	0.4685	0.437	0.784	0.8465	0.756	0.3885	0.412	0.375	0.6775	0.727	0.661
420	0.799	0.8235	0.7635	0.7565	0.7945	0.74	0.032	0.0385	0.0225	0.6325	0.6705	0.612	0.4635	0.507	0.451	0.4305	0.4445	0.4185	0.0285	0.042	0.0245	0.774	0.819	0.7415	0.4505	0.4685	0.437	0.784	0.8475	0.756	0.3885	0.4125	0.3765	0.6775	0.727	0.6615
421	0.8035	0.8315	0.7695	0.748	0.7855	0.733	0.0325	0.039	0.023	0.6295	0.6685	0.61	0.47	0.51	0.459	0.432	0.4475	0.421	0.029	0.043	0.025	0.8	0.8465	0.761	0.447	0.4635	0.4295	0.7715	0.835	0.7435	0.405	0.4285	0.3935	0.678	0.7255	0.663
422	0.8025	0.8285	0.7685	0.7555	0.793	0.7395	0.032	0.0395	0.022	0.633	0.671	0.6135	0.4675	0.509	0.455	0.4315	0.446	0.4185	0.0285	0.042	0.025	0.802	0.848	0.764	0.449	0.4685	0.436	0.7835	0.846	0.755	0.3965	0.4225	0.3875	0.681	0.729	0.665
423	0.803	0.8305	0.77	0.7485	0.7845	0.7335	0.033	0.0395	0.022	0.6315	0.6675	0.611	0.4705	0.5115	0.458	0.4295	0.442	0.4165	0.027	0.0405	0.0235	0.774	0.8155	0.744	0.449	0.4655	0.432	0.768	0.8265	0.7405	0.403	0.4265	0.3925	0.679	0.729	0.663
424	0.7965	0.8215	0.762	0.758	0.7955	0.743	0.0315	0.039	0.0215	0.6345	0.6735	0.6155	0.4675	0.5105	0.455	0.432	0.4455	0.418	0.0285	0.042	0.0245	0.7955	0.8385	0.759	0.453	0.4695	0.437	0.789	0.8465	0.761	0.3945	0.42	0.3855	0.681	0.73	0.666
425	0.804	0.829	0.7705	0.756	0.7925	0.742	0.033	0.0395	0.0225	0.633	0.6705	0.613	0.476	0.5155	0.465	0.434	0.449	0.4215	0.0285	0.0425	0.025	0.7955	0.839	0.7575	0.449	0.469	0.4345	0.7845	0.8465	0.7565	0.391	0.4155	0.381	0.6795	0.7295	0.6625
426	0.7975	0.8155	0.761	0.755	0.7915	0.7405	0.0325	0.0395	0.0225	0.6335	0.669	0.6135	0.478	0.5175	0.4665	0.4335	0.4475	0.4205	0.028	0.0405	0.0245	0.806	0.851	0.7675	0.4465	0.467	0.4325	0.7845	0.845	0.757	0.3975	0.421	0.3875	0.6775	0.7245	0.6625
427	0.8025	0.825	0.769	0.7565	0.7935	0.741	0.031	0.038	0.022	0.6355	0.6745	0.616	0.469	0.512	0.4565	0.434	0.4485	0.4205	0.029	0.0425	0.0255	0.805	0.8475	0.769	0.45	0.468	0.434	0.7865	0.8445	0.7575	0.3975	0.4225	0.388	0.6775	0.7265	0.662
428	0.797	0.813	0.7615	0.7545	0.7915	0.742	0.032	0.04	0.0225	0.6355	0.674	0.6175	0.4715	0.5135	0.4585	0.437	0.4525	0.425	0.029	0.0425	0.025	0.798	0.841	0.763	0.453	0.47	0.4365	0.7855	0.8415	0.7585	0.4105	0.435	0.399	0.6815	0.7305	0.6665
429	0.8025	0.822	0.7685	0.7625	0.7995	0.748	0.031	0.0385	0.022	0.6385	0.6765	0.6195	0.4725	0.5155	0.46	0.4355	0.4505	0.4245	0.028	0.042	0.0245	0.8085	0.8505	0.7705	0.4535	0.4745	0.441	0.7945	0.8505	0.7685	0.3865	0.4145	0.377	0.679	0.7275	0.663
430	0.8045	0.8295	0.7725	0.7535	0.789	0.7385	0.0315	0.039	0.022	0.6355	0.6725	0.6165	0.4745	0.5175	0.463	0.437	0.4525	0.425	0.0275	0.0415	0.024	0.782	0.821	0.7495	0.4545	0.4715	0.437	0.7835	0.842	0.7585	0.394	0.42	0.384	0.683	0.733	0.667
431	0.7955	0.812	0.7585	0.7545	0.7905	0.7405	0.0305	0.039	0.0215	0.636	0.6735	0.617	0.478	0.5185	0.468	0.437	0.4505	0.423	0.0285	0.0415	0.0245	0.81	0.85	0.774	0.46	0.4775	0.444	0.7955	0.85	0.7695	0.3905	0.418	0.3825	0.675	0.7225	0.6605
432	0.8065	0.8315	0.776	0.755	0.7895	0.739	0.0315	0.0385	0.0215	0.6355	0.673	0.618	0.478	0.52	0.4675	0.439	0.452	0.426	0.029	0.0415	0.0255	0.8125	0.8525	0.7735	0.451	0.472	0.437	0.7915	0.8465	0.7645	0.3925	0.4205	0.3855	0.675	0.722	0.661
433	0.806	0.8285	0.7735	0.7645	0.801	0.7505	0.03	0.0375	0.0215	0.638	0.6745	0.6185	0.484	0.524	0.472	0.438	0.452	0.4245	0.0285	0.0425	0.0245	0.808	0.848	0.7725	0.467	0.486	0.4525	0.798	0.851	0.77	0.3825	0.4115	0.375	0.673	0.7215	0.6585
434	0.8105	0.832	0.7805	0.758	0.793	0.7435	0.031	0.0385	0.0215	0.636	0.6695	0.6165	0.48	0.521	0.469	0.44	0.4545	0.4265	0.029	0.0425	0.025	0.804	0.843	0.769	0.4565	0.474	0.4385	0.789	0.8425	0.761	0.397	0.424	0.388	0.685	0.734	0.6695
435	0.8025	0.8215	0.7695	0.76	0.797	0.746	0.03	0.0385	0.0215	0.644	0.68	0.625	0.4805	0.522	0.469	0.4345	0.4475	0.4205	0.0285	0.042	0.025	0.809	0.8485	0.7745	0.4525	0.4735	0.437	0.7945	0.8475	0.7685	0.4035	0.4295	0.394	0.6815	0.729	0.667
436	0.8045	0.8205	0.772	0.767	0.8005	0.7525	0.031	0.0385	0.0225	0.6455	0.682	0.6275	0.481	0.5225	0.4685	0.445	0.461	0.4305	0.029	0.042	0.025	0.814	0.853	0.7765	0.465	0.48	0.446	0.7865	0.8345	0.7605	0.4145	0.4375	0.403	0.684	0.7325	0.6685
437	0.809	0.83	0.779	0.7625	0.798	0.7465	0.0295	0.0375	0.021	0.644	0.681	0.6265	0.4775	0.52	0.466	0.443	0.46	0.4305	0.0285	0.042	0.0245	0.8125	0.851	0.778	0.4595	0.4755	0.4405	0.7955	0.847	0.7685	0.3985	0.4245	0.388	0.6815	0.7295	0.666
438	0.801	0.819	0.768	0.762	0.798	0.7475	0.0295	0.0385	0.0215	0.643	0.68	0.6265	0.4855	0.5265	0.474	0.4415	0.457	0.429	0.0285	0.041	0.0245	0.8185	0.8565	0.783	0.4655	0.4795	0.446	0.7955	0.843	0.7695	0.419	0.4435	0.408	0.686	0.7335	0.67
439	0.8015	0.814	0.768	0.761	0.7965	0.747	0.0305	0.039	0.0215	0.6405	0.677	0.623	0.4855	0.526	0.475	0.4415	0.457	0.429	0.028	0.041	0.0245	0.7915	0.827	0.762	0.468	0.484	0.4505	0.7985	0.8455	0.772	0.4125	0.436	0.401	0.6885	0.7365	0.6715
440	0.803	0.8175	0.7715	0.762	0.797	0.749	0.0305	0.039	0.0215	0.639	0.673	0.621	0.484	0.525	0.4735	0.444	0.4605	0.431	0.0285	0.041	0.025	0.818	0.8555	0.7815	0.462	0.479	0.443	0.799	0.8465	0.7715	0.4055	0.4305	0.3955	0.678	0.7255	0.6635
441	0.807	0.8285	0.778	0.755	0.789	0.742	0.0295	0.0385	0.021	0.6425	0.6785	0.6255	0.4855	0.5265	0.4745	0.4425	0.4575	0.4285	0.0285	0.042	0.025	0.807	0.843	0.774	0.451	0.473	0.434	0.803	0.8495	0.778	0.414	0.4385	0.403	0.6895	0.7375	0.6735
442	0.8105	0.8295	0.7815	0.7615	0.7965	0.748	0.0305	0.039	0.0215	0.64	0.675	0.6225	0.4845	0.5255	0.4725	0.4445	0.4605	0.432	0.028	0.041	0.0245	0.82	0.856	0.783	0.465	0.481	0.4455	0.8	0.846	0.773	0.404	0.429	0.395	0.678	0.7245	0.6625
443	0.8015	0.8185	0.7695	0.761	0.7975	0.746	0.027	0.036	0.0205	0.644	0.6815	0.627	0.482	0.525	0.471	0.445	0.462	0.431	0.028	0.04	0.0235	0.8225	0.86	0.784	0.459	0.4775	0.4395	0.8015	0.8475	0.7755	0.402	0.428	0.392	0.689	0.7375	0.673
444	0.816	0.8345	0.789	0.7675	0.8025	0.7535	0.029	0.038	0.021	0.6465	0.683	0.631	0.4855	0.528	0.4735	0.4495	0.467	0.437	0.0285	0.041	0.0245	0.818	0.8545	0.7815	0.477	0.4975	0.4645	0.803	0.8515	0.778	0.404	0.4305	0.395	0.679	0.7255	0.6645
445	0.8115	0.8305	0.783	0.7675	0.804	0.753	0.0275	0.037	0.0205	0.6475	0.685	0.6305	0.4865	0.5285	0.476	0.4485	0.4665	0.435	0.0285	0.0405	0.0235	0.813	0.8505	0.778	0.4715	0.4855	0.4505	0.78	0.8245	0.7585	0.42	0.4425	0.408	0.6855	0.7335	0.6705
446	0.803	0.815	0.771	0.763	0.796	0.7485	0.0295	0.038	0.0205	0.6415	0.6745	0.6245	0.484	0.527	0.4725	0.4495	0.467	0.437	0.0285	0.041	0.0245	0.8185	0.8535	0.782	0.4635	0.482	0.446	0.8025	0.8475	0.7775	0.406	0.432	0.396	0.689	0.7365	0.673
447	0.8145	0.833	0.788	0.762	0.7945	0.747	0.029	0.0375	0.0215	0.649	0.685	0.6325	0.5005	0.539	0.4865	0.45	0.4685	0.4355	0.029	0.042	0.0245	0.816	0.8495	0.781	0.48	0.4945	0.4615	0.8075	0.851	0.782	0.4105	0.436	0.4	0.6905	0.7365	0.6745
448	0.8005	0.8105	0.767	0.757	0.79	0.7415	0.029	0.038	0.021	0.6445	0.6765	0.6275	0.489	0.5305	0.477	0.45	0.468	0.437	0.029	0.04	0.0245	0.812	0.846	0.7785	0.4625	0.4845	0.4465	0.808	0.849	0.7825	0.4105	0.437	0.401	0.693	0.7405	0.677
449	0.814	0.8305	0.7865	0.7635	0.796	0.7495	0.0295	0.0385	0.0215	0.648	0.6815	0.631	0.4995	0.539	0.486	0.4535	0.473	0.4395	0.029	0.0415	0.0245	0.818	0.8525	0.7835	0.4755	0.492	0.457	0.8095	0.8475	0.7835	0.4275	0.449	0.416	0.6915	0.738	0.6755
450	0.804	0.8135	0.7725	0.763	0.797	0.7495	0.0285	0.0375	0.0205	0.6495	0.6865	0.6335	0.491	0.534	0.48	0.45	0.465	0.436	0.0285	0.0395	0.024	0.8275	0.86	0.7905	0.476	0.489	0.4535	0.802	0.841	0.7785	0.427	0.4505	0.415	0.6855	0.7325	0.6705
451	0.809	0.828	0.782	0.759	0.792	0.744	0.0285	0.037	0.0205	0.647	0.682	0.6305	0.4945	0.535	0.4825	0.4535	0.4725	0.442	0.027	0.039	0.0235	0.801	0.833	0.7715	0.475	0.49	0.454	0.802	0.845	0.7795	0.413	0.439	0.403	0.6935	0.742	0.6775
452	0.807	0.821	0.7795	0.765	0.7985	0.751	0.029	0.038	0.0205	0.65	0.684	0.6345	0.5015	0.542	0.4885	0.4555	0.475	0.4425	0.0285	0.041	0.0245	0.8225	0.8555	0.7865	0.4855	0.5015	0.4685	0.8235	0.859	0.797	0.4235	0.4485	0.4145	0.6975	0.744	0.6805
453	0.8065	0.8235	0.779	0.768	0.801	0.753	0.029	0.038	0.0205	0.647	0.681	0.6305	0.4975	0.5385	0.4845	0.4435	0.4585	0.43	0.0285	0.0395	0.024	0.8255	0.856	0.7885	0.476	0.4925	0.4545	0.8045	0.843	0.7805	0.417	0.442	0.406	0.692	0.7395	0.6745
454	0.812	0.8275	0.785	0.7675	0.8	0.7535	0.0285	0.038	0.021	0.6515	0.685	0.635	0.5005	0.542	0.4875	0.4565	0.4755	0.4435	0.029	0.0405	0.0245	0.825	0.8565	0.7895	0.4925	0.5095	0.4775	0.816	0.8535	0.791	0.413	0.439	0.404	0.6905	0.737	0.673
455	0.812	0.8245	0.7835	0.765	0.799	0.7505	0.028	0.037	0.0205	0.653	0.69	0.637	0.4965	0.5385	0.4845	0.4525	0.47	0.4405	0.0285	0.0395	0.024	0.8245	0.8555	0.7895	0.484	0.4975	0.463	0.792	0.83	0.769	0.42	0.444	0.408	0.6895	0.737	0.675
456	0.8055	0.815	0.7755	0.7665	0.798	0.7525	0.028	0.038	0.0205	0.6485	0.682	0.6325	0.498	0.54	0.486	0.453	0.469	0.439	0.0285	0.0405	0.0245	0.8265	0.8565	0.79	0.4805	0.496	0.4595	0.798	0.8385	0.775	0.4245	0.449	0.413	0.692	0.739	0.6765
457	0.808	0.823	0.78	0.7685	0.802	0.7545	0.0265	0.0365	0.02	0.653	0.689	0.638	0.496	0.5395	0.4855	0.457	0.476	0.445	0.029	0.04	0.0235	0.8105	0.8395	0.7785	0.488	0.5045	0.4705	0.8115	0.8475	0.7875	0.421	0.4455	0.4095	0.699	0.7465	0.683
458	0.8075	0.8205	0.779	0.7715	0.8055	0.7575	0.026	0.0365	0.02	0.653	0.6875	0.6375	0.4955	0.539	0.4855	0.458	0.477	0.446	0.028	0.039	0.0225	0.825	0.854	0.789	0.493	0.508	0.476	0.812	0.845	0.7865	0.4195	0.4455	0.4095	0.696	0.7435	0.679
459	0.8135	0.831	0.79	0.7665	0.799	0.752	0.027	0.0365	0.02	0.655	0.6905	0.64	0.5055	0.5465	0.493	0.453	0.4695	0.438	0.0285	0.04	0.024	0.8295	0.858	0.793	0.485	0.5	0.4655	0.816	0.8505	0.7905	0.42	0.444	0.409	0.697	0.743	0.6795
460	0.814	0.828	0.789	0.763	0.7955	0.7495	0.027	0.037	0.0205	0.6515	0.685	0.6365	0.4965	0.5405	0.4865	0.459	0.4775	0.446	0.0285	0.0395	0.0235	0.829	0.8565	0.7925	0.478	0.5	0.464	0.8095	0.8465	0.787	0.4135	0.4405	0.4035	0.6965	0.744	0.6815
461	0.8115	0.826	0.786	0.7665	0.8015	0.753	0.026	0.0355	0.0195	0.655	0.691	0.64	0.4985	0.5425	0.488	0.462	0.482	0.4505	0.027	0.0385	0.023	0.809	0.8355	0.7775	0.49	0.504	0.4705	0.812	0.8475	0.789	0.4185	0.4445	0.4085	0.6985	0.7465	0.6815
462	0.8105	0.824	0.7845	0.7675	0.802	0.7545	0.026	0.036	0.0195	0.6565	0.692	0.6415	0.503	0.545	0.4915	0.4525	0.4675	0.437	0.0285	0.0395	0.024	0.8325	0.858	0.796	0.4905	0.508	0.4745	0.8165	0.8515	0.7925	0.413	0.44	0.404	0.6935	0.7395	0.678
463	0.8145	0.829	0.789	0.7695	0.8005	0.756	0.028	0.0375	0.021	0.6555	0.688	0.6405	0.5065	0.548	0.4935	0.4635	0.4835	0.4505	0.028	0.04	0.0235	0.8255	0.852	0.7885	0.4985	0.5125	0.4775	0.8175	0.8485	0.7945	0.443	0.464	0.43	0.695	0.7395	0.6805
464	0.804	0.8135	0.774	0.7645	0.797	0.7505	0.026	0.036	0.0195	0.6495	0.6845	0.6345	0.4985	0.544	0.488	0.4595	0.4785	0.4475	0.0275	0.0395	0.0225	0.827	0.8525	0.791	0.4875	0.505	0.469	0.816	0.851	0.7935	0.414	0.4405	0.4045	0.6815	0.728	0.6685
465	0.8135	0.828	0.789	0.7655	0.799	0.752	0.026	0.037	0.0195	0.655	0.6915	0.6415	0.506	0.5475	0.4935	0.462	0.479	0.4465	0.0285	0.0395	0.023	0.8295	0.8555	0.7945	0.4905	0.5035	0.4685	0.797	0.8295	0.776	0.434	0.455	0.4205	0.686	0.7315	0.6735
466	0.804	0.813	0.775	0.7625	0.794	0.7485	0.026	0.036	0.0195	0.6515	0.6845	0.6365	0.5095	0.5495	0.4965	0.4645	0.485	0.453	0.028	0.0395	0.023	0.826	0.8505	0.7895	0.493	0.5105	0.476	0.811	0.846	0.7905	0.434	0.459	0.423	0.7025	0.75	0.6865
467	0.8125	0.8225	0.785	0.7715	0.806	0.758	0.025	0.035	0.0195	0.6585	0.694	0.6435	0.504	0.5475	0.4925	0.4665	0.4875	0.455	0.026	0.038	0.0215	0.837	0.8615	0.797	0.4905	0.5065	0.47	0.817	0.851	0.7955	0.4185	0.4425	0.407	0.6965	0.7445	0.6795
468	0.807	0.82	0.7805	0.775	0.8075	0.762	0.0245	0.035	0.0185	0.658	0.6935	0.644	0.5035	0.547	0.493	0.4615	0.4805	0.4485	0.027	0.038	0.022	0.839	0.8605	0.7995	0.4715	0.4945	0.454	0.8215	0.849	0.7975	0.437	0.4595	0.427	0.7	0.747	0.6835
469	0.8065	0.8145	0.777	0.771	0.8025	0.7595	0.0265	0.037	0.0195	0.655	0.69	0.6405	0.5065	0.5485	0.4955	0.463	0.481	0.4505	0.0285	0.0395	0.023	0.829	0.8505	0.7935	0.4905	0.506	0.47	0.816	0.8485	0.7935	0.4245	0.449	0.4135	0.697	0.7435	0.682
470	0.8065	0.8155	0.7785	0.7715	0.804	0.758	0.025	0.0345	0.019	0.661	0.6955	0.6465	0.5075	0.55	0.496	0.466	0.486	0.455	0.028	0.0385	0.023	0.8375	0.859	0.7985	0.5005	0.5145	0.4805	0.8225	0.852	0.799	0.432	0.4575	0.423	0.7035	0.75	0.6875
471	0.8155	0.8265	0.791	0.7675	0.7975	0.7545	0.0265	0.0365	0.0205	0.66	0.6925	0.646	0.517	0.557	0.5035	0.4695	0.4915	0.4565	0.0275	0.0385	0.023	0.8255	0.8445	0.788	0.502	0.5175	0.4835	0.829	0.8555	0.805	0.432	0.4545	0.4205	0.704	0.751	0.6855
472	0.817	0.8285	0.7935	0.764	0.794	0.7505	0.026	0.036	0.02	0.6625	0.6955	0.6485	0.513	0.5545	0.501	0.469	0.489	0.458	0.0265	0.037	0.022	0.843	0.8625	0.802	0.489	0.5075	0.4705	0.8185	0.849	0.796	0.427	0.451	0.4165	0.694	0.74	0.679
473	0.819	0.8325	0.797	0.7695	0.7995	0.756	0.0255	0.0365	0.02	0.6595	0.692	0.646	0.5155	0.557	0.5025	0.465	0.4825	0.4505	0.0275	0.0385	0.0225	0.836	0.856	0.799	0.5055	0.52	0.487	0.8295	0.8535	0.805	0.443	0.4645	0.431	0.7	0.747	0.685
474	0.8125	0.822	0.787	0.775	0.8065	0.7615	0.0255	0.0365	0.02	0.6665	0.7005	0.6525	0.522	0.5625	0.509	0.473	0.4945	0.4605	0.028	0.0395	0.0225	0.8395	0.8595	0.8015	0.5	0.5135	0.4785	0.827	0.855	0.804	0.428	0.4525	0.418	0.6915	0.737	0.677
475	0.8085	0.815	0.781	0.7725	0.8055	0.76	0.024	0.0355	0.019	0.665	0.6995	0.6505	0.51	0.553	0.4995	0.472	0.4935	0.462	0.026	0.038	0.0215	0.8415	0.8625	0.8025	0.503	0.5165	0.484	0.82	0.85	0.799	0.4225	0.4485	0.412	0.7	0.7465	0.6845
476	0.8205	0.834	0.8	0.7675	0.7975	0.7545	0.0255	0.0355	0.02	0.6665	0.702	0.653	0.5125	0.556	0.5005	0.4715	0.493	0.4585	0.0265	0.038	0.0215	0.8175	0.835	0.7855	0.5035	0.517	0.483	0.8215	0.846	0.797	0.441	0.4635	0.4305	0.706	0.7535	0.6885
477	0.82	0.832	0.798	0.77	0.801	0.757	0.025	0.0355	0.0195	0.659	0.69	0.6445	0.516	0.5575	0.5035	0.471	0.4915	0.458	0.026	0.0375	0.0215	0.8495	0.866	0.808	0.501	0.514	0.4795	0.819	0.8435	0.796	0.4425	0.462	0.4295	0.701	0.7475	0.685
478	0.815	0.8265	0.7925	0.7635	0.7935	0.7495	0.0245	0.0355	0.0195	0.6655	0.6985	0.6505	0.511	0.5535	0.499	0.4755	0.496	0.4645	0.028	0.0375	0.022	0.8425	0.8595	0.803	0.495	0.512	0.475	0.8195	0.849	0.7975	0.43	0.455	0.42	0.693	0.739	0.6775
479	0.819	0.8295	0.797	0.7675	0.799	0.753	0.0255	0.036	0.0195	0.6615	0.695	0.648	0.518	0.5585	0.505	0.473	0.4925	0.4615	0.028	0.0375	0.0225	0.835	0.8525	0.798	0.4975	0.5125	0.475	0.8235	0.849	0.8	0.43	0.453	0.4175	0.703	0.7495	0.687
480	0.819	0.832	0.7985	0.7685	0.801	0.755	0.024	0.0355	0.019	0.6675	0.7015	0.654	0.515	0.5565	0.503	0.475	0.4955	0.4645	0.027	0.0375	0.022	0.842	0.8585	0.8015	0.5	0.5145	0.478	0.821	0.8485	0.799	0.436	0.459	0.4245	0.6985	0.7445	0.6825
481	0.8205	0.8325	0.799	0.769	0.801	0.7555	0.025	0.0365	0.02	0.6635	0.697	0.65	0.5195	0.56	0.507	0.476	0.4975	0.4655	0.0275	0.0385	0.0225	0.839	0.8555	0.799	0.509	0.5215	0.488	0.816	0.8425	0.795	0.44	0.459	0.425	0.7025	0.749	0.6865
482	0.812	0.8195	0.786	0.7715	0.8015	0.7565	0.0245	0.035	0.0195	0.6675	0.7005	0.6535	0.5275	0.567	0.5135	0.478	0.5	0.466	0.028	0.038	0.022	0.838	0.853	0.799	0.5	0.514	0.478	0.828	0.8525	0.8055	0.436	0.459	0.4255	0.702	0.748	0.686
483	0.818	0.83	0.7965	0.774	0.804	0.761	0.025	0.0365	0.0195	0.662	0.6965	0.6495	0.5245	0.5645	0.512	0.4795	0.501	0.4685	0.0285	0.038	0.022	0.8425	0.858	0.802	0.4915	0.511	0.472	0.818	0.8455	0.797	0.4355	0.4565	0.423	0.702	0.749	0.686
484	0.8135	0.819	0.7875	0.777	0.81	0.7645	0.0235	0.0345	0.0195	0.669	0.703	0.655	0.516	0.5595	0.504	0.479	0.5	0.468	0.028	0.0375	0.022	0.8435	0.858	0.803	0.5085	0.5195	0.484	0.8085	0.833	0.7885	0.4495	0.4675	0.435	0.695	0.7405	0.6795
485	0.8135	0.819	0.7885	0.771	0.805	0.759	0.023	0.034	0.019	0.669	0.703	0.655	0.517	0.5595	0.505	0.4725	0.4925	0.4615	0.0285	0.038	0.022	0.8455	0.8595	0.805	0.5045	0.519	0.483	0.8205	0.848	0.798	0.438	0.4615	0.4275	0.709	0.7555	0.6935
486	0.8135	0.822	0.79	0.7725	0.8045	0.7595	0.025	0.0365	0.0205	0.662	0.694	0.6485	0.52	0.562	0.5085	0.4785	0.4995	0.468	0.028	0.038	0.022	0.845	0.859	0.804	0.508	0.5215	0.4855	0.823	0.849	0.801	0.438	0.461	0.427	0.707	0.7525	0.6905
487	0.815	0.8265	0.793	0.7665	0.796	0.752	0.024	0.0355	0.02	0.6705	0.7035	0.657	0.518	0.56	0.5055	0.483	0.5045	0.472	0.025	0.036	0.021	0.847	0.8605	0.8055	0.505	0.52	0.483	0.8245	0.8495	0.802	0.441	0.463	0.4295	0.706	0.7515	0.69
488	0.8115	0.8205	0.7875	0.776	0.8075	0.764	0.023	0.0345	0.019	0.6705	0.703	0.6565	0.52	0.5615	0.5075	0.48	0.501	0.4685	0.0275	0.037	0.022	0.8435	0.8555	0.8035	0.517	0.529	0.496	0.826	0.849	0.806	0.448	0.4675	0.4345	0.7075	0.753	0.6915
489	0.813	0.824	0.79	0.771	0.8025	0.7575	0.023	0.0345	0.0195	0.6705	0.704	0.657	0.52	0.5615	0.5075	0.478	0.5	0.4675	0.028	0.0375	0.022	0.8455	0.858	0.8055	0.505	0.518	0.4815	0.823	0.8485	0.8025	0.4295	0.4525	0.418	0.7	0.7455	0.6845
490	0.821	0.8315	0.8	0.7735	0.8055	0.7615	0.0235	0.035	0.0205	0.676	0.708	0.66	0.526	0.568	0.5125	0.4825	0.505	0.4705	0.027	0.038	0.022	0.827	0.8395	0.7915	0.5155	0.527	0.4905	0.8305	0.851	0.81	0.4585	0.4775	0.445	0.7105	0.7575	0.6935
491	0.822	0.8295	0.7985	0.774	0.804	0.7605	0.0235	0.035	0.0205	0.676	0.7085	0.6615	0.527	0.5675	0.5145	0.483	0.5055	0.471	0.028	0.038	0.022	0.8455	0.8565	0.8055	0.5105	0.524	0.4885	0.8305	0.853	0.8085	0.439	0.462	0.428	0.7055	0.7515	0.6875
492	0.8205	0.831	0.8005	0.7705	0.804	0.7585	0.023	0.034	0.019	0.672	0.704	0.657	0.522	0.564	0.51	0.485	0.507	0.4745	0.027	0.0365	0.0215	0.849	0.86	0.807	0.5145	0.528	0.493	0.821	0.8465	0.8005	0.4365	0.4575	0.4235	0.6985	0.7445	0.6835
493	0.821	0.83	0.799	0.7775	0.8075	0.7635	0.0225	0.034	0.02	0.6715	0.704	0.6585	0.5355	0.5735	0.5205	0.486	0.5085	0.4735	0.028	0.038	0.022	0.845	0.856	0.804	0.5215	0.5335	0.498	0.8145	0.8335	0.793	0.461	0.478	0.447	0.708	0.7545	0.6925
494	0.811	0.8165	0.7865	0.775	0.8075	0.762	0.022	0.0335	0.019	0.674	0.707	0.66	0.525	0.5665	0.5125	0.485	0.5075	0.475	0.028	0.0375	0.022	0.844	0.8535	0.804	0.5165	0.5275	0.493	0.817	0.8395	0.797	0.458	0.4755	0.443	0.698	0.7425	0.6825
495	0.8165	0.824	0.794	0.7715	0.8045	0.76	0.023	0.035	0.019	0.674	0.706	0.6595	0.5245	0.566	0.5125	0.486	0.5085	0.475	0.0275	0.0375	0.021	0.8465	0.856	0.806	0.513	0.5275	0.492	0.825	0.848	0.8035	0.435	0.457	0.423	0.7015	0.747	0.687
496	0.8125	0.82	0.788	0.772	0.803	0.7585	0.024	0.035	0.02	0.671	0.702	0.6585	0.5335	0.572	0.5195	0.487	0.511	0.476	0.027	0.038	0.0215	0.8495	0.8575	0.807	0.516	0.5295	0.492	0.833	0.854	0.8135	0.45	0.4705	0.4375	0.703	0.7475	0.689
497	0.8155	0.8265	0.794	0.768	0.7985	0.755	0.024	0.0355	0.02	0.668	0.699	0.6555	0.531	0.571	0.518	0.486	0.5085	0.476	0.0255	0.0365	0.021	0.855	0.864	0.8125	0.506	0.5245	0.486	0.825	0.849	0.8065	0.4435	0.4645	0.431	0.7	0.745	0.687
498	0.8105	0.82	0.7855	0.7715	0.8035	0.759	0.0235	0.0345	0.02	0.6745	0.707	0.66	0.5285	0.5695	0.5155	0.4865	0.509	0.476	0.028	0.0375	0.022	0.85	0.859	0.8075	0.5105	0.5265	0.489	0.824	0.848	0.803	0.441	0.463	0.429	0.703	0.748	0.6885
499	0.823	0.834	0.803	0.7745	0.803	0.7615	0.0235	0.035	0.021	0.673	0.7045	0.6595	0.538	0.576	0.5225	0.483	0.504	0.47	0.028	0.038	0.022	0.851	0.859	0.809	0.5195	0.533	0.4975	0.8355	0.855	0.814	0.4525	0.472	0.4395	0.711	0.757	0.694
500	0.8215	0.8325	0.801	0.773	0.801	0.7595	0.0235	0.035	0.0205	0.671	0.7005	0.6585	0.535	0.574	0.521	0.4915	0.5155	0.4805	0.0265	0.037	0.021	0.8485	0.8545	0.8075	0.532	0.544	0.512	0.832	0.852	0.8125	0.469	0.486	0.4545	0.7145	0.7605	0.6975
501	0.807	0.8145	0.782	0.775	0.806	0.7615	0.0215	0.033	0.0185	0.6785	0.7105	0.6635	0.5325	0.5725	0.5195	0.4935	0.516	0.4825	0.0275	0.0375	0.021	0.848	0.8535	0.8065	0.509	0.529	0.491	0.833	0.852	0.812	0.464	0.48	0.4495	0.708	0.754	0.6935
502	0.8125	0.8175	0.787	0.7775	0.8085	0.7655	0.023	0.035	0.0195	0.678	0.71	0.664	0.5305	0.571	0.5175	0.487	0.5105	0.477	0.0265	0.0365	0.021	0.848	0.855	0.8065	0.502	0.525	0.4845	0.825	0.8465	0.8055	0.461	0.4825	0.449	0.7135	0.7585	0.699
503	0.816	0.8285	0.7955	0.772	0.801	0.759	0.024	0.036	0.0205	0.672	0.7025	0.6585	0.535	0.575	0.5215	0.4845	0.505	0.4725	0.0285	0.0375	0.021	0.845	0.8505	0.803	0.524	0.5365	0.5025	0.827	0.849	0.8075	0.441	0.463	0.43	0.6935	0.7375	0.6815
504	0.8135	0.819	0.7895	0.7755	0.8085	0.7635	0.022	0.0335	0.019	0.679	0.7115	0.665	0.5365	0.5765	0.523	0.491	0.5145	0.481	0.0275	0.038	0.0215	0.8495	0.8565	0.8085	0.514	0.532	0.494	0.8255	0.849	0.806	0.446	0.468	0.4325	0.7075	0.753	0.693
505	0.81	0.814	0.784	0.777	0.806	0.764	0.0235	0.035	0.02	0.6795	0.7105	0.664	0.5325	0.573	0.5195	0.4945	0.518	0.485	0.028	0.037	0.021	0.849	0.8545	0.8075	0.5065	0.526	0.4865	0.824	0.846	0.8045	0.452	0.4715	0.4385	0.71	0.757	0.6955
506	0.8125	0.819	0.7885	0.7765	0.806	0.763	0.0235	0.0345	0.0205	0.68	0.71	0.666	0.5475	0.5835	0.5315	0.4955	0.52	0.4855	0.0265	0.037	0.021	0.856	0.8605	0.812	0.522	0.5355	0.4985	0.832	0.853	0.812	0.461	0.48	0.4475	0.7105	0.7545	0.6965
507	0.812	0.8245	0.79	0.776	0.8055	0.763	0.024	0.036	0.0205	0.6745	0.7045	0.6615	0.537	0.5755	0.5225	0.491	0.514	0.481	0.0275	0.0365	0.021	0.852	0.857	0.8085	0.525	0.536	0.5005	0.822	0.843	0.8025	0.458	0.4755	0.444	0.7105	0.755	0.6955
508	0.8175	0.8285	0.796	0.771	0.8005	0.7585	0.023	0.035	0.0205	0.675	0.7045	0.662	0.539	0.579	0.5255	0.4905	0.512	0.4795	0.028	0.0375	0.0205	0.8505	0.856	0.81	0.528	0.5385	0.5035	0.812	0.8295	0.793	0.465	0.4825	0.45	0.7135	0.7595	0.6985
509	0.812	0.821	0.789	0.776	0.8075	0.7635	0.022	0.0335	0.019	0.6805	0.7115	0.6665	0.5395	0.5785	0.5255	0.497	0.519	0.4865	0.028	0.0365	0.021	0.8495	0.854	0.808	0.527	0.539	0.505	0.827	0.848	0.806	0.4575	0.479	0.446	0.714	0.759	0.699
510	0.8125	0.8185	0.7895	0.775	0.8065	0.7625	0.021	0.0335	0.019	0.681	0.711	0.667	0.5385	0.5775	0.5255	0.497	0.52	0.486	0.028	0.037	0.0205	0.8545	0.859	0.813	0.5315	0.5445	0.5115	0.83	0.8505	0.8095	0.455	0.4765	0.444	0.7145	0.76	0.699
511	0.8215	0.8335	0.8025	0.778	0.8055	0.765	0.0235	0.0345	0.021	0.687	0.717	0.672	0.546	0.5845	0.531	0.494	0.516	0.4825	0.029	0.038	0.021	0.851	0.855	0.809	0.534	0.546	0.5105	0.8285	0.846	0.8085	0.4645	0.4835	0.4515	0.717	0.7625	0.7005
512	0.819	0.8315	0.8	0.7735	0.804	0.762	0.024	0.0365	0.021	0.6755	0.7045	0.663	0.54	0.579	0.526	0.4975	0.52	0.487	0.028	0.037	0.021	0.8525	0.8565	0.811	0.533	0.5435	0.512	0.821	0.8385	0.8035	0.47	0.4885	0.456	0.7145	0.759	0.699
513	0.809	0.812	0.7825	0.775	0.8035	0.762	0.0235	0.0355	0.021	0.6785	0.7085	0.666	0.542	0.5805	0.528	0.5005	0.5245	0.4905	0.027	0.0365	0.0205	0.852	0.8565	0.81	0.525	0.54	0.504	0.829	0.8505	0.8095	0.442	0.464	0.43	0.7055	0.749	0.693
514	0.813	0.819	0.79	0.779	0.8095	0.7655	0.022	0.0345	0.0185	0.684	0.714	0.671	0.5435	0.5825	0.5295	0.499	0.5215	0.488	0.0285	0.037	0.0205	0.8505	0.8535	0.81	0.529	0.5405	0.5055	0.8315	0.85	0.812	0.453	0.4745	0.4415	0.714	0.7585	0.6995
515	0.8185	0.8285	0.7975	0.776	0.807	0.764	0.0235	0.0365	0.021	0.6755	0.706	0.663	0.5445	0.583	0.53	0.4995	0.523	0.489	0.026	0.0355	0.0195	0.8565	0.861	0.8135	0.5255	0.539	0.503	0.8305	0.8515	0.8105	0.453	0.4735	0.44	0.7065	0.752	0.6925
516	0.809	0.815	0.7845	0.778	0.8075	0.766	0.0235	0.0355	0.0205	0.6865	0.7165	0.6715	0.541	0.58	0.5275	0.5015	0.525	0.491	0.027	0.0365	0.021	0.836	0.8425	0.798	0.5345	0.546	0.5125	0.8235	0.8435	0.805	0.467	0.4855	0.453	0.7175	0.7625	0.701
517	0.814	0.8205	0.7905	0.778	0.8065	0.764	0.0235	0.035	0.022	0.689	0.719	0.675	0.55	0.5875	0.5345	0.5025	0.526	0.491	0.0285	0.038	0.021	0.858	0.86	0.8135	0.534	0.5465	0.5115	0.839	0.856	0.8185	0.467	0.4865	0.4555	0.7125	0.7575	0.698
518	0.8205	0.8335	0.801	0.7685	0.794	0.755	0.023	0.035	0.0215	0.6885	0.718	0.6745	0.5535	0.589	0.5375	0.5	0.523	0.489	0.0285	0.039	0.021	0.853	0.8555	0.8105	0.5305	0.545	0.511	0.8375	0.8565	0.8175	0.472	0.488	0.4575	0.711	0.755	0.6975
519	0.8165	0.8215	0.794	0.776	0.808	0.764	0.0225	0.0345	0.02	0.6875	0.717	0.674	0.5445	0.583	0.5305	0.505	0.528	0.4945	0.029	0.038	0.021	0.857	0.8595	0.815	0.536	0.547	0.5125	0.8225	0.84	0.8045	0.4755	0.492	0.4605	0.7085	0.753	0.6935
520	0.8205	0.831	0.8005	0.772	0.803	0.7595	0.024	0.0365	0.022	0.682	0.711	0.6695	0.5495	0.5875	0.5345	0.496	0.518	0.4855	0.0285	0.038	0.0205	0.856	0.859	0.8135	0.5195	0.537	0.499	0.828	0.847	0.809	0.4735	0.491	0.4595	0.7135	0.7585	0.7
521	0.8185	0.829	0.7975	0.776	0.804	0.7635	0.024	0.0365	0.0215	0.683	0.712	0.6695	0.551	0.588	0.5355	0.4975	0.5185	0.4865	0.0285	0.0375	0.021	0.856	0.857	0.813	0.5265	0.54	0.5035	0.8295	0.85	0.8095	0.461	0.481	0.4485	0.71	0.754	0.697
522	0.8155	0.821	0.7915	0.7785	0.8075	0.765	0.024	0.035	0.022	0.6835	0.7125	0.67	0.5545	0.591	0.539	0.504	0.528	0.4925	0.028	0.038	0.0205	0.856	0.8585	0.814	0.545	0.5555	0.521	0.836	0.8535	0.8175	0.4825	0.4965	0.4665	0.718	0.7625	0.7035
523	0.8195	0.827	0.798	0.779	0.8075	0.7655	0.023	0.0345	0.021	0.6865	0.7145	0.6745	0.5545	0.592	0.5385	0.5055	0.5295	0.4945	0.0285	0.038	0.0205	0.8575	0.858	0.813	0.544	0.5535	0.519	0.82	0.833	0.801	0.4845	0.4975	0.468	0.7115	0.755	0.699
524	0.815	0.8205	0.792	0.779	0.807	0.7655	0.0225	0.0345	0.0205	0.689	0.7165	0.675	0.556	0.592	0.5395	0.504	0.528	0.493	0.028	0.038	0.02	0.858	0.86	0.8165	0.544	0.556	0.5245	0.8345	0.8525	0.8155	0.473	0.4885	0.4575	0.714	0.758	0.7005
525	0.822	0.8315	0.8025	0.777	0.8065	0.7645	0.0255	0.038	0.024	0.684	0.7115	0.6715	0.5565	0.593	0.54	0.5075	0.531	0.496	0.0295	0.038	0.021	0.859	0.861	0.8155	0.5385	0.5515	0.514	0.8365	0.854	0.8175	0.476	0.492	0.462	0.7165	0.7605	0.7025
526	0.8225	0.831	0.8015	0.779	0.8085	0.767	0.0255	0.038	0.024	0.6895	0.718	0.6765	0.5615	0.597	0.545	0.509	0.5325	0.497	0.029	0.0385	0.0205	0.857	0.8575	0.8145	0.542	0.5535	0.517	0.8385	0.857	0.819	0.4765	0.493	0.4625	0.717	0.7605	0.7025
527	0.8085	0.812	0.7835	0.775	0.8025	0.763	0.0235	0.036	0.0225	0.6885	0.7175	0.676	0.5555	0.593	0.5405	0.502	0.5245	0.4905	0.029	0.0385	0.02	0.8505	0.8525	0.81	0.543	0.5515	0.519	0.821	0.838	0.804	0.4845	0.499	0.468	0.6995	0.743	0.6895
528	0.821	0.8335	0.8015	0.7795	0.806	0.766	0.024	0.036	0.023	0.694	0.722	0.679	0.5555	0.594	0.5395	0.511	0.535	0.4995	0.0285	0.0385	0.02	0.838	0.844	0.8	0.5365	0.549	0.513	0.8395	0.855	0.82	0.479	0.4955	0.4655	0.725	0.769	0.7085
529	0.8205	0.831	0.797	0.775	0.804	0.7615	0.0245	0.037	0.0235	0.685	0.7115	0.672	0.555	0.5925	0.5395	0.5095	0.5335	0.4995	0.0295	0.0385	0.021	0.8535	0.857	0.813	0.544	0.5535	0.5205	0.8295	0.8505	0.81	0.471	0.488	0.456	0.7135	0.7575	0.7005
530	0.824	0.836	0.806	0.778	0.8055	0.7645	0.024	0.0355	0.023	0.694	0.7215	0.6795	0.565	0.6	0.548	0.51	0.5345	0.4985	0.029	0.0395	0.021	0.858	0.86	0.816	0.544	0.5565	0.522	0.838	0.8565	0.819	0.467	0.4865	0.455	0.7125	0.755	0.7
531	0.82	0.831	0.8	0.779	0.8065	0.766	0.025	0.0365	0.024	0.6915	0.7175	0.677	0.5645	0.601	0.548	0.5055	0.527	0.4935	0.03	0.04	0.021	0.8525	0.8545	0.811	0.548	0.558	0.5205	0.8275	0.8435	0.8085	0.496	0.5075	0.4795	0.702	0.744	0.6915
532	0.813	0.8145	0.7885	0.7815	0.8105	0.7695	0.0255	0.038	0.0235	0.69	0.718	0.6775	0.557	0.595	0.5425	0.512	0.535	0.502	0.0295	0.0385	0.0205	0.857	0.8585	0.8155	0.54	0.5525	0.518	0.831	0.8515	0.8135	0.4645	0.4855	0.452	0.715	0.759	0.7025
533	0.819	0.8305	0.799	0.776	0.8055	0.7645	0.0265	0.039	0.0245	0.685	0.711	0.6725	0.557	0.595	0.542	0.511	0.534	0.501	0.03	0.0395	0.021	0.8545	0.856	0.813	0.544	0.5545	0.521	0.831	0.8505	0.8115	0.4685	0.4865	0.4545	0.711	0.7535	0.698
534	0.8085	0.811	0.7845	0.78	0.807	0.7675	0.0265	0.039	0.025	0.691	0.7175	0.678	0.562	0.599	0.5465	0.5085	0.53	0.4985	0.03	0.039	0.021	0.854	0.8555	0.8125	0.5355	0.553	0.516	0.839	0.8575	0.82	0.4655	0.485	0.4525	0.7065	0.7485	0.694
535	0.81	0.8125	0.7855	0.7765	0.8055	0.7635	0.026	0.038	0.0245	0.688	0.7145	0.6755	0.5605	0.598	0.545	0.516	0.539	0.506	0.03	0.0385	0.021	0.8555	0.858	0.815	0.5525	0.563	0.5315	0.8315	0.8525	0.8135	0.4785	0.494	0.464	0.712	0.7555	0.7
536	0.81	0.812	0.7835	0.781	0.809	0.769	0.027	0.0395	0.0255	0.6855	0.711	0.673	0.555	0.594	0.54	0.513	0.536	0.5025	0.029	0.0375	0.02	0.848	0.853	0.81	0.552	0.561	0.528	0.8165	0.833	0.8	0.4965	0.5095	0.48	0.704	0.7455	0.694
537	0.8195	0.828	0.799	0.7795	0.81	0.767	0.025	0.0365	0.0225	0.6945	0.721	0.6805	0.559	0.5965	0.5435	0.5175	0.54	0.5065	0.031	0.0405	0.021	0.859	0.8625	0.817	0.54	0.553	0.518	0.833	0.8525	0.814	0.473	0.4905	0.459	0.7105	0.752	0.698
538	0.806	0.8095	0.78	0.778	0.8045	0.7655	0.0265	0.0385	0.0245	0.6945	0.721	0.68	0.5585	0.5965	0.5435	0.5145	0.538	0.5045	0.0305	0.0395	0.021	0.8555	0.86	0.8165	0.5585	0.5685	0.536	0.836	0.8545	0.818	0.4715	0.4895	0.4575	0.7205	0.7635	0.706
539	0.815	0.8265	0.793	0.783	0.8105	0.77	0.0285	0.041	0.026	0.6925	0.7175	0.681	0.561	0.5995	0.5455	0.517	0.54	0.5065	0.0305	0.039	0.0205	0.8565	0.8595	0.8175	0.558	0.567	0.5345	0.8325	0.851	0.814	0.4705	0.4895	0.457	0.7205	0.7645	0.706
540	0.812	0.822	0.79	0.783	0.8125	0.771	0.0255	0.037	0.023	0.696	0.722	0.6815	0.5615	0.5995	0.5465	0.5175	0.541	0.5075	0.03	0.0395	0.02	0.8555	0.8585	0.815	0.5395	0.5545	0.519	0.8305	0.851	0.813	0.468	0.4875	0.455	0.7185	0.7615	0.705
541	0.818	0.826	0.7975	0.782	0.8125	0.7685	0.0275	0.0385	0.0255	0.6975	0.7235	0.684	0.5605	0.5985	0.5455	0.5185	0.5415	0.5085	0.0305	0.0395	0.021	0.855	0.8585	0.8145	0.561	0.5715	0.541	0.834	0.8535	0.8165	0.471	0.4895	0.4575	0.7205	0.764	0.706
542	0.8165	0.828	0.796	0.773	0.8015	0.761	0.029	0.0405	0.027	0.6945	0.72	0.68	0.5625	0.6015	0.547	0.518	0.5415	0.5085	0.0285	0.0375	0.0195	0.857	0.862	0.8165	0.546	0.5585	0.524	0.8315	0.8515	0.813	0.4665	0.4875	0.4545	0.7155	0.7575	0.702
543	0.8135	0.816	0.79	0.782	0.8125	0.7695	0.027	0.038	0.0245	0.698	0.7245	0.684	0.562	0.601	0.547	0.5205	0.543	0.51	0.031	0.0405	0.0205	0.8585	0.863	0.8185	0.5525	0.5615	0.529	0.8335	0.8525	0.814	0.4755	0.492	0.4605	0.724	0.7675	0.7095
544	0.811	0.8175	0.788	0.781	0.8065	0.7665	0.0285	0.039	0.0275	0.701	0.7265	0.6855	0.571	0.609	0.5545	0.517	0.5395	0.505	0.03	0.0405	0.0205	0.8605	0.865	0.819	0.5575	0.5695	0.5355	0.8395	0.856	0.82	0.4865	0.5025	0.4735	0.72	0.7615	0.707
545	0.819	0.8285	0.798	0.784	0.8125	0.771	0.0295	0.0395	0.028	0.7	0.7255	0.686	0.572	0.61	0.5555	0.516	0.5395	0.5055	0.0305	0.041	0.0205	0.86	0.865	0.819	0.5575	0.5685	0.532	0.8395	0.8565	0.8195	0.491	0.5055	0.476	0.728	0.7695	0.712
546	0.8105	0.8145	0.7865	0.7805	0.809	0.7675	0.029	0.0405	0.027	0.6985	0.7255	0.6855	0.568	0.6065	0.552	0.518	0.5405	0.5075	0.0305	0.04	0.02	0.861	0.866	0.8185	0.5535	0.564	0.53	0.835	0.8535	0.8165	0.481	0.498	0.467	0.716	0.7585	0.7035
547	0.818	0.8295	0.7975	0.776	0.804	0.763	0.0315	0.0425	0.0295	0.6955	0.72	0.683	0.569	0.608	0.553	0.5185	0.54	0.5075	0.0315	0.04	0.0205	0.855	0.8585	0.814	0.5505	0.562	0.5275	0.834	0.8535	0.815	0.482	0.498	0.4675	0.7245	0.7675	0.7095
548	0.817	0.826	0.796	0.7865	0.8135	0.7715	0.031	0.0415	0.029	0.702	0.727	0.6885	0.5745	0.612	0.558	0.518	0.5405	0.5065	0.031	0.041	0.0205	0.859	0.863	0.8175	0.559	0.5695	0.534	0.8415	0.858	0.8235	0.493	0.5065	0.4775	0.7255	0.7685	0.711
549	0.8185	0.827	0.7975	0.7825	0.8125	0.7705	0.03	0.041	0.0275	0.7	0.726	0.6875	0.566	0.606	0.551	0.525	0.549	0.5145	0.0315	0.0415	0.0205	0.859	0.865	0.8185	0.564	0.573	0.54	0.8305	0.849	0.813	0.488	0.502	0.471	0.7255	0.7685	0.712
550	0.8215	0.835	0.8025	0.7765	0.802	0.763	0.0325	0.043	0.032	0.6965	0.72	0.6835	0.571	0.6105	0.555	0.5235	0.548	0.5135	0.032	0.043	0.021	0.861	0.8665	0.82	0.557	0.5685	0.5345	0.841	0.857	0.8215	0.49	0.5045	0.475	0.727	0.769	0.713
551	0.8075	0.8105	0.782	0.778	0.804	0.7665	0.032	0.0435	0.0315	0.6945	0.7195	0.683	0.5665	0.607	0.552	0.5235	0.5475	0.514	0.032	0.042	0.0205	0.857	0.861	0.8175	0.5615	0.571	0.5395	0.8335	0.8535	0.8145	0.484	0.5	0.469	0.7205	0.762	0.7075
552	0.814	0.8195	0.791	0.7865	0.8145	0.774	0.03	0.0405	0.027	0.7005	0.7255	0.6865	0.569	0.608	0.553	0.5265	0.549	0.515	0.03	0.0385	0.019	0.8585	0.865	0.8195	0.545	0.561	0.5235	0.833	0.8505	0.8155	0.4915	0.5075	0.4775	0.7245	0.7675	0.7105
553	0.8135	0.816	0.7895	0.783	0.811	0.7705	0.034	0.0455	0.0325	0.6935	0.717	0.6825	0.5685	0.608	0.554	0.5275	0.551	0.517	0.032	0.0425	0.0215	0.8565	0.8615	0.817	0.5665	0.574	0.542	0.821	0.837	0.8055	0.5045	0.5165	0.488	0.712	0.753	0.701
554	0.8085	0.811	0.7835	0.782	0.808	0.769	0.034	0.0455	0.032	0.6965	0.7215	0.6855	0.5715	0.6115	0.5565	0.527	0.55	0.5165	0.03	0.039	0.02	0.86	0.867	0.82	0.5485	0.562	0.5265	0.8315	0.851	0.815	0.492	0.504	0.475	0.7265	0.7685	0.711
555	0.8085	0.8105	0.783	0.7775	0.805	0.7645	0.035	0.046	0.033	0.6955	0.7195	0.684	0.5735	0.6125	0.5585	0.5175	0.5385	0.507	0.032	0.0425	0.021	0.8575	0.863	0.8175	0.565	0.575	0.5415	0.834	0.853	0.8145	0.488	0.503	0.473	0.722	0.7635	0.708
556	0.8085	0.8115	0.7835	0.7805	0.808	0.7685	0.035	0.046	0.033	0.6985	0.7225	0.6865	0.573	0.612	0.558	0.5255	0.5485	0.516	0.032	0.0415	0.021	0.8575	0.863	0.818	0.569	0.5765	0.544	0.8165	0.8325	0.8005	0.4985	0.512	0.481	0.7255	0.7665	0.7115
557	0.816	0.8285	0.7955	0.7745	0.802	0.7625	0.035	0.0465	0.033	0.7045	0.7285	0.691	0.5725	0.613	0.558	0.528	0.552	0.519	0.03	0.039	0.02	0.861	0.8685	0.8205	0.5665	0.5755	0.5445	0.834	0.854	0.8165	0.484	0.5005	0.4685	0.7235	0.7645	0.7095
558	0.815	0.821	0.792	0.7855	0.813	0.7735	0.035	0.0455	0.032	0.704	0.7295	0.691	0.5725	0.6135	0.558	0.528	0.5515	0.5185	0.0325	0.042	0.021	0.8535	0.8595	0.8145	0.5545	0.5665	0.5305	0.833	0.853	0.815	0.482	0.499	0.4665	0.7165	0.756	0.704
559	0.8175	0.828	0.7965	0.7785	0.8065	0.767	0.037	0.0485	0.0355	0.699	0.7235	0.687	0.579	0.6165	0.563	0.5255	0.547	0.515	0.033	0.043	0.0205	0.858	0.8635	0.819	0.564	0.5725	0.54	0.835	0.855	0.817	0.479	0.496	0.464	0.7235	0.765	0.7095
560	0.82	0.8305	0.7995	0.779	0.8065	0.767	0.039	0.05	0.036	0.702	0.726	0.689	0.575	0.6145	0.56	0.531	0.5535	0.5215	0.032	0.041	0.0205	0.8615	0.8685	0.822	0.546	0.565	0.5265	0.829	0.8495	0.813	0.4885	0.5025	0.472	0.725	0.765	0.7115
561	0.8185	0.829	0.7975	0.7775	0.8045	0.766	0.038	0.0495	0.0365	0.7005	0.7245	0.6885	0.579	0.6175	0.5635	0.528	0.5505	0.518	0.033	0.0435	0.021	0.856	0.8625	0.8175	0.5655	0.575	0.542	0.833	0.853	0.8155	0.484	0.5	0.4695	0.7155	0.755	0.704
562	0.8215	0.83	0.8015	0.783	0.812	0.7705	0.036	0.046	0.033	0.7065	0.7315	0.6935	0.5775	0.6165	0.562	0.533	0.5555	0.523	0.034	0.0445	0.0215	0.858	0.864	0.819	0.572	0.5795	0.548	0.8245	0.8415	0.808	0.5045	0.5175	0.4875	0.7285	0.7695	0.714
563	0.819	0.831	0.8005	0.775	0.802	0.7635	0.0395	0.05	0.0365	0.7045	0.7285	0.692	0.5795	0.6185	0.5645	0.531	0.552	0.521	0.033	0.0425	0.021	0.852	0.8615	0.8165	0.569	0.579	0.5465	0.8345	0.8535	0.8165	0.488	0.5035	0.4725	0.72	0.76	0.7085
564	0.821	0.8325	0.802	0.778	0.804	0.7655	0.0405	0.0515	0.038	0.698	0.7215	0.6875	0.5755	0.6145	0.5605	0.5335	0.5565	0.523	0.0335	0.0435	0.021	0.8545	0.8615	0.816	0.567	0.577	0.543	0.831	0.8505	0.8155	0.5045	0.518	0.489	0.7285	0.77	0.715
565	0.819	0.8275	0.798	0.7855	0.813	0.7735	0.0375	0.0475	0.0345	0.705	0.7285	0.692	0.5755	0.6155	0.5605	0.5335	0.5565	0.523	0.034	0.0435	0.022	0.8595	0.867	0.8205	0.5715	0.578	0.545	0.8225	0.8375	0.807	0.507	0.518	0.4895	0.724	0.7635	0.711
566	0.8145	0.8175	0.7915	0.7835	0.811	0.77	0.0385	0.0495	0.036	0.7065	0.731	0.6935	0.5765	0.6165	0.5615	0.5345	0.558	0.525	0.0345	0.0455	0.0215	0.857	0.8655	0.82	0.555	0.57	0.5315	0.8325	0.8515	0.817	0.494	0.5085	0.478	0.729	0.77	0.715
567	0.817	0.823	0.795	0.7835	0.8095	0.7705	0.0405	0.051	0.04	0.7	0.724	0.689	0.5825	0.622	0.567	0.532	0.556	0.5215	0.034	0.045	0.0215	0.859	0.868	0.822	0.575	0.583	0.5505	0.8425	0.8605	0.8245	0.504	0.516	0.487	0.728	0.7695	0.7145
568	0.82	0.83	0.8	0.782	0.8095	0.7695	0.0415	0.0525	0.039	0.7085	0.7315	0.6955	0.576	0.6165	0.5615	0.5345	0.5575	0.524	0.0355	0.046	0.0225	0.8585	0.866	0.821	0.5655	0.575	0.5405	0.8355	0.8545	0.818	0.4965	0.5125	0.482	0.729	0.7695	0.7145
569	0.821	0.8305	0.8	0.7845	0.809	0.772	0.045	0.0555	0.0435	0.7025	0.7255	0.6915	0.5835	0.623	0.5675	0.5365	0.56	0.526	0.032	0.0415	0.02	0.8615	0.872	0.8245	0.565	0.579	0.5435	0.8395	0.857	0.822	0.5015	0.5155	0.4865	0.726	0.766	0.713
570	0.8185	0.829	0.798	0.777	0.803	0.7645	0.043	0.055	0.0415	0.7025	0.7265	0.6915	0.585	0.622	0.568	0.5335	0.556	0.5235	0.036	0.0475	0.0225	0.86	0.868	0.8215	0.557	0.574	0.535	0.833	0.855	0.817	0.5025	0.517	0.4865	0.723	0.764	0.7115
571	0.8145	0.8155	0.79	0.779	0.8055	0.7675	0.0435	0.0555	0.042	0.705	0.729	0.693	0.5815	0.6205	0.5665	0.5395	0.563	0.53	0.035	0.0465	0.022	0.8565	0.8665	0.8205	0.5605	0.5745	0.5365	0.834	0.8525	0.819	0.5155	0.5255	0.497	0.7295	0.7705	0.715
572	0.8185	0.829	0.7985	0.782	0.809	0.7695	0.043	0.054	0.041	0.7095	0.7325	0.6965	0.5805	0.6205	0.566	0.5385	0.562	0.5295	0.035	0.0455	0.022	0.8595	0.8715	0.8235	0.573	0.582	0.548	0.834	0.853	0.8165	0.501	0.5155	0.486	0.7285	0.768	0.7145
573	0.824	0.8335	0.8055	0.785	0.81	0.772	0.0475	0.059	0.046	0.7055	0.7285	0.694	0.5905	0.6275	0.5735	0.535	0.558	0.5235	0.033	0.0435	0.02	0.86	0.8715	0.824	0.5775	0.585	0.5505	0.8415	0.8575	0.824	0.5095	0.5205	0.493	0.733	0.7735	0.7195
574	0.8145	0.816	0.79	0.7835	0.809	0.77	0.0435	0.0555	0.042	0.709	0.733	0.6965	0.5805	0.621	0.566	0.5385	0.5615	0.529	0.0365	0.0465	0.022	0.8585	0.8685	0.822	0.57	0.5805	0.5455	0.8335	0.855	0.818	0.4955	0.512	0.4805	0.7285	0.7685	0.716
575	0.8205	0.8325	0.801	0.7825	0.809	0.771	0.045	0.057	0.043	0.7105	0.7345	0.6975	0.582	0.6215	0.567	0.541	0.564	0.531	0.037	0.048	0.023	0.855	0.865	0.8195	0.5675	0.5785	0.542	0.835	0.8545	0.8175	0.4955	0.5095	0.48	0.7145	0.754	0.7035
576	0.822	0.833	0.802	0.786	0.811	0.773	0.047	0.0585	0.046	0.7125	0.735	0.6995	0.594	0.6285	0.576	0.54	0.564	0.5285	0.0365	0.048	0.0225	0.8525	0.863	0.817	0.586	0.5925	0.5595	0.8315	0.8445	0.8165	0.5275	0.535	0.5085	0.7235	0.762	0.7115
577	0.822	0.832	0.803	0.7845	0.8115	0.7725	0.0475	0.059	0.0465	0.7125	0.736	0.7	0.5875	0.6265	0.572	0.5405	0.5655	0.5295	0.0345	0.0445	0.021	0.8605	0.8725	0.824	0.576	0.585	0.5505	0.8415	0.8595	0.826	0.5055	0.52	0.4905	0.734	0.7745	0.7205
578	0.8205	0.8325	0.801	0.779	0.8055	0.767	0.0485	0.0605	0.0475	0.7055	0.7275	0.694	0.5915	0.6275	0.574	0.539	0.561	0.529	0.0365	0.0485	0.023	0.8475	0.8575	0.814	0.5825	0.5895	0.557	0.8335	0.8525	0.8185	0.5105	0.522	0.494	0.7345	0.7745	0.721
579	0.818	0.824	0.7955	0.783	0.8065	0.7695	0.0505	0.0615	0.0495	0.709	0.7315	0.697	0.596	0.6305	0.5765	0.543	0.5675	0.531	0.038	0.0495	0.023	0.861	0.8725	0.824	0.586	0.593	0.5615	0.8415	0.8585	0.8235	0.5165	0.527	0.5005	0.733	0.773	0.72
580	0.8245	0.8355	0.806	0.786	0.809	0.772	0.0495	0.0595	0.0485	0.714	0.738	0.701	0.5905	0.629	0.5735	0.542	0.5655	0.531	0.037	0.048	0.023	0.8635	0.876	0.8265	0.5875	0.594	0.5595	0.8425	0.859	0.8245	0.513	0.525	0.498	0.728	0.766	0.715
581	0.824	0.8355	0.8055	0.7835	0.807	0.771	0.0515	0.064	0.051	0.704	0.726	0.6935	0.588	0.6275	0.572	0.5435	0.567	0.532	0.038	0.0495	0.0235	0.8545	0.8655	0.8185	0.5835	0.5895	0.5535	0.8385	0.856	0.8225	0.5145	0.5265	0.4985	0.7375	0.778	0.7225
582	0.819	0.829	0.7985	0.783	0.81	0.772	0.048	0.0595	0.045	0.712	0.734	0.6985	0.5855	0.6255	0.571	0.5445	0.567	0.535	0.038	0.0485	0.024	0.8575	0.8705	0.823	0.5865	0.594	0.5615	0.835	0.852	0.82	0.525	0.535	0.5085	0.724	0.7615	0.712
583	0.8235	0.8355	0.8035	0.781	0.8055	0.769	0.0525	0.065	0.0515	0.7085	0.7315	0.698	0.597	0.6305	0.578	0.5435	0.5655	0.5335	0.0385	0.0505	0.024	0.862	0.8755	0.8265	0.588	0.594	0.5625	0.8355	0.8555	0.819	0.505	0.5205	0.491	0.733	0.772	0.72
584	0.8235	0.835	0.8035	0.78	0.8055	0.768	0.0525	0.066	0.0515	0.704	0.726	0.694	0.5945	0.6305	0.5775	0.544	0.5665	0.5345	0.039	0.05	0.024	0.86	0.8715	0.824	0.5795	0.589	0.554	0.8355	0.8565	0.82	0.503	0.518	0.4885	0.722	0.761	0.711
585	0.8195	0.8255	0.798	0.791	0.816	0.778	0.051	0.0635	0.05	0.715	0.738	0.7025	0.5995	0.634	0.58	0.5455	0.5685	0.5345	0.0395	0.052	0.024	0.861	0.8725	0.8245	0.594	0.5985	0.566	0.8345	0.8515	0.82	0.5255	0.5345	0.508	0.7295	0.77	0.7165
586	0.8215	0.83	0.8005	0.7875	0.8135	0.775	0.0515	0.064	0.049	0.713	0.736	0.7005	0.589	0.628	0.574	0.5455	0.5685	0.5365	0.04	0.052	0.025	0.859	0.872	0.8245	0.571	0.5865	0.548	0.834	0.8545	0.819	0.498	0.514	0.484	0.728	0.7665	0.715
587	0.823	0.836	0.8055	0.787	0.811	0.774	0.0545	0.0655	0.0535	0.7155	0.738	0.702	0.6015	0.635	0.583	0.5475	0.571	0.5365	0.04	0.053	0.0255	0.86	0.874	0.8265	0.5865	0.5935	0.5595	0.8425	0.8605	0.8245	0.516	0.529	0.502	0.734	0.7735	0.72
588	0.819	0.833	0.7995	0.787	0.8105	0.7745	0.0575	0.0705	0.0565	0.7085	0.7305	0.6965	0.593	0.6295	0.577	0.548	0.5705	0.5375	0.0405	0.053	0.0255	0.8565	0.87	0.823	0.594	0.6	0.569	0.832	0.852	0.8175	0.502	0.515	0.4865	0.725	0.764	0.714
589	0.824	0.8355	0.804	0.781	0.8065	0.769	0.056	0.0695	0.0555	0.713	0.737	0.701	0.5925	0.63	0.5765	0.5465	0.5705	0.537	0.0375	0.0485	0.022	0.8575	0.8735	0.824	0.586	0.5935	0.5585	0.834	0.855	0.8185	0.5075	0.5195	0.491	0.7275	0.7675	0.7155
590	0.8265	0.839	0.808	0.783	0.809	0.77	0.0525	0.066	0.052	0.714	0.7375	0.7015	0.594	0.6315	0.576	0.549	0.5735	0.54	0.0375	0.0485	0.022	0.8575	0.8715	0.823	0.59	0.5975	0.5635	0.8355	0.857	0.8195	0.498	0.5155	0.4835	0.726	0.7665	0.7125
591	0.812	0.8125	0.787	0.781	0.8055	0.7695	0.058	0.072	0.0575	0.706	0.728	0.6955	0.5975	0.632	0.579	0.551	0.5735	0.541	0.0405	0.053	0.025	0.8555	0.868	0.821	0.5935	0.599	0.567	0.8345	0.856	0.8185	0.5035	0.519	0.49	0.731	0.7705	0.718
592	0.82	0.83	0.799	0.791	0.817	0.7785	0.0555	0.0695	0.0545	0.714	0.737	0.702	0.595	0.632	0.5775	0.5495	0.573	0.5395	0.0415	0.053	0.025	0.855	0.8685	0.8215	0.5985	0.6015	0.5695	0.8175	0.8345	0.805	0.5215	0.533	0.506	0.735	0.775	0.722
593	0.8275	0.841	0.8105	0.786	0.8095	0.7725	0.061	0.0745	0.06	0.7115	0.7335	0.7005	0.606	0.639	0.585	0.5485	0.572	0.5375	0.0435	0.057	0.027	0.859	0.8705	0.823	0.594	0.5995	0.5665	0.8405	0.859	0.8235	0.516	0.528	0.501	0.7285	0.7675	0.717
594	0.8225	0.829	0.802	0.7925	0.817	0.7805	0.058	0.072	0.057	0.7165	0.74	0.705	0.6085	0.6405	0.5875	0.5475	0.5695	0.5365	0.0425	0.0565	0.0265	0.857	0.869	0.823	0.598	0.602	0.569	0.8405	0.858	0.824	0.5145	0.5275	0.5005	0.735	0.775	0.7205
595	0.8155	0.8185	0.7925	0.7885	0.8125	0.777	0.0625	0.077	0.0615	0.71	0.7315	0.7	0.603	0.6365	0.584	0.55	0.573	0.5405	0.042	0.0545	0.026	0.861	0.874	0.826	0.592	0.597	0.563	0.8355	0.8565	0.82	0.4995	0.5165	0.486	0.7305	0.7695	0.7175
596	0.8205	0.8335	0.801	0.779	0.8035	0.7675	0.0625	0.0765	0.061	0.7095	0.731	0.6995	0.5995	0.6345	0.582	0.5515	0.5735	0.5415	0.041	0.0525	0.0255	0.842	0.8545	0.81	0.5685	0.587	0.5465	0.828	0.847	0.814	0.517	0.531	0.503	0.7385	0.7775	0.724
597	0.817	0.8215	0.794	0.791	0.814	0.778	0.0615	0.0755	0.06	0.7185	0.74	0.706	0.6105	0.641	0.5885	0.554	0.577	0.5425	0.04	0.0515	0.0235	0.8605	0.8765	0.8275	0.6005	0.604	0.57	0.842	0.859	0.8255	0.5215	0.532	0.5065	0.734	0.7725	0.7205
598	0.8155	0.822	0.7925	0.789	0.813	0.7755	0.063	0.076	0.0615	0.7205	0.7435	0.707	0.605	0.6385	0.584	0.554	0.5785	0.544	0.045	0.0595	0.028	0.8555	0.869	0.821	0.605	0.6075	0.574	0.827	0.8425	0.8125	0.5405	0.5475	0.5235	0.738	0.7775	0.723
599	0.8215	0.83	0.801	0.785	0.8095	0.773	0.0675	0.082	0.066	0.713	0.7345	0.7025	0.607	0.639	0.586	0.5545	0.5785	0.5445	0.0425	0.0555	0.026	0.8605	0.8775	0.827	0.602	0.6055	0.5735	0.8415	0.8595	0.825	0.526	0.5365	0.51	0.735	0.7745	0.7215
600	0.8205	0.8275	0.7995	0.786	0.8125	0.7745	0.0605	0.0765	0.059	0.7105	0.7335	0.701	0.609	0.639	0.588	0.547	0.5675	0.5365	0.0435	0.057	0.0265	0.8545	0.869	0.8215	0.6035	0.605	0.574	0.8275	0.8465	0.8125	0.5225	0.5345	0.5075	0.7385	0.7785	0.7245
601	0.825	0.8355	0.806	0.787	0.812	0.7745	0.0695	0.084	0.067	0.709	0.731	0.699	0.606	0.638	0.585	0.554	0.5775	0.5435	0.0435	0.0575	0.027	0.8615	0.878	0.827	0.599	0.6035	0.5705	0.84	0.8605	0.824	0.5245	0.5365	0.51	0.739	0.778	0.725
602	0.816	0.8225	0.793	0.7885	0.8125	0.775	0.067	0.0815	0.0665	0.718	0.7405	0.7055	0.6165	0.6435	0.5915	0.555	0.579	0.543	0.046	0.0605	0.0285	0.858	0.8725	0.824	0.605	0.607	0.5755	0.832	0.846	0.8165	0.5425	0.5495	0.526	0.7335	0.7725	0.721
603	0.8255	0.8355	0.806	0.7925	0.818	0.781	0.0655	0.081	0.0645	0.7225	0.7445	0.7105	0.6075	0.6405	0.587	0.558	0.5815	0.5475	0.046	0.06	0.029	0.86	0.8755	0.8255	0.608	0.611	0.579	0.8415	0.861	0.8255	0.524	0.536	0.5105	0.7325	0.771	0.72
604	0.825	0.839	0.8065	0.7785	0.802	0.766	0.0705	0.085	0.069	0.72	0.7425	0.7075	0.6135	0.6445	0.5915	0.5555	0.5775	0.545	0.0465	0.0615	0.0285	0.859	0.875	0.826	0.6125	0.615	0.585	0.843	0.861	0.826	0.528	0.539	0.514	0.735	0.775	0.7215
605	0.821	0.832	0.8015	0.786	0.811	0.7735	0.069	0.0855	0.068	0.718	0.741	0.7065	0.6055	0.639	0.586	0.5575	0.5795	0.5475	0.0455	0.0585	0.028	0.8605	0.876	0.8265	0.607	0.6075	0.576	0.8205	0.838	0.808	0.5355	0.545	0.5195	0.732	0.7715	0.7195
606	0.8275	0.84	0.809	0.785	0.8115	0.7725	0.069	0.085	0.068	0.7185	0.7415	0.7065	0.607	0.6395	0.5865	0.555	0.5775	0.5445	0.046	0.0605	0.0285	0.858	0.874	0.824	0.5985	0.6035	0.569	0.8365	0.8585	0.8205	0.516	0.5305	0.5025	0.7285	0.767	0.7175
607	0.8255	0.838	0.807	0.788	0.8125	0.775	0.076	0.09	0.073	0.713	0.735	0.703	0.6115	0.644	0.5905	0.5565	0.5795	0.5465	0.0415	0.055	0.024	0.8365	0.85	0.8065	0.592	0.602	0.5665	0.841	0.8595	0.8245	0.532	0.542	0.5165	0.744	0.7835	0.7275
608	0.8295	0.842	0.812	0.79	0.815	0.7775	0.0725	0.088	0.071	0.722	0.745	0.7105	0.62	0.6475	0.5955	0.5595	0.5825	0.548	0.049	0.0645	0.03	0.859	0.874	0.8265	0.6115	0.6135	0.5805	0.839	0.8565	0.823	0.546	0.5535	0.53	0.732	0.771	0.7195
609	0.8235	0.8345	0.805	0.788	0.8155	0.777	0.072	0.089	0.0715	0.72	0.7425	0.7085	0.609	0.6415	0.589	0.5605	0.583	0.5515	0.049	0.064	0.031	0.86	0.8765	0.8265	0.603	0.609	0.5755	0.836	0.8575	0.82	0.5155	0.5305	0.503	0.734	0.7735	0.7215
610	0.824	0.835	0.8045	0.7945	0.8185	0.782	0.079	0.0945	0.0765	0.722	0.745	0.711	0.6215	0.649	0.597	0.555	0.5775	0.544	0.047	0.0625	0.0285	0.863	0.881	0.8285	0.598	0.6055	0.5705	0.8415	0.8615	0.826	0.526	0.54	0.514	0.7375	0.7765	0.724
611	0.82	0.825	0.798	0.7905	0.816	0.778	0.0735	0.0905	0.0725	0.72	0.7425	0.708	0.611	0.6425	0.5905	0.5615	0.5835	0.5515	0.0505	0.065	0.0315	0.8575	0.8715	0.824	0.599	0.6065	0.5725	0.8375	0.8595	0.822	0.5185	0.5335	0.506	0.728	0.766	0.717
612	0.8235	0.8325	0.8045	0.792	0.817	0.7805	0.0775	0.0935	0.0755	0.7245	0.7465	0.713	0.619	0.6485	0.5965	0.558	0.58	0.5465	0.051	0.0665	0.0315	0.8625	0.88	0.8285	0.6165	0.619	0.589	0.825	0.8415	0.81	0.543	0.5505	0.5265	0.7355	0.775	0.7245
613	0.818	0.8235	0.7955	0.7875	0.8115	0.7755	0.086	0.0995	0.081	0.7195	0.741	0.708	0.6225	0.649	0.5975	0.549	0.57	0.5375	0.0505	0.066	0.0315	0.86	0.875	0.8245	0.599	0.607	0.5725	0.8455	0.864	0.8285	0.5325	0.5445	0.519	0.7445	0.784	0.7305
614	0.8185	0.822	0.7955	0.7905	0.8145	0.7785	0.0805	0.098	0.0785	0.722	0.7445	0.71	0.6125	0.6435	0.592	0.5635	0.586	0.554	0.051	0.065	0.0315	0.857	0.8745	0.825	0.6125	0.6155	0.5845	0.8365	0.859	0.821	0.5205	0.5375	0.509	0.739	0.777	0.728
615	0.818	0.825	0.796	0.7905	0.8155	0.7785	0.0835	0.1005	0.0805	0.7205	0.743	0.7085	0.616	0.645	0.5945	0.5525	0.573	0.542	0.045	0.059	0.0265	0.8635	0.882	0.831	0.6135	0.6145	0.5835	0.816	0.8375	0.803	0.539	0.5475	0.5215	0.733	0.772	0.722
616	0.82	0.829	0.7995	0.7875	0.814	0.776	0.08	0.097	0.0775	0.722	0.745	0.7105	0.6155	0.646	0.5955	0.5555	0.576	0.5445	0.052	0.0685	0.033	0.8565	0.875	0.825	0.6195	0.6215	0.5925	0.834	0.8555	0.8185	0.5375	0.548	0.5235	0.74	0.78	0.727
617	0.827	0.8385	0.8075	0.7845	0.809	0.7725	0.088	0.1055	0.085	0.715	0.7375	0.7055	0.6185	0.6485	0.597	0.562	0.584	0.5525	0.0525	0.068	0.0325	0.8535	0.866	0.8195	0.6145	0.616	0.584	0.8185	0.8405	0.8055	0.5355	0.547	0.521	0.742	0.782	0.728
618	0.8215	0.8335	0.8015	0.7885	0.8145	0.776	0.0825	0.1	0.08	0.7225	0.7445	0.7105	0.6205	0.648	0.598	0.557	0.5765	0.546	0.054	0.0715	0.0345	0.86	0.8745	0.825	0.613	0.615	0.5845	0.837	0.8605	0.82	0.5245	0.538	0.513	0.7305	0.7685	0.7185
619	0.8265	0.84	0.8085	0.7855	0.811	0.7735	0.094	0.1065	0.0875	0.72	0.7415	0.709	0.6205	0.6485	0.5975	0.563	0.5865	0.5525	0.054	0.071	0.0335	0.86	0.8765	0.827	0.618	0.621	0.5895	0.8305	0.8505	0.814	0.55	0.557	0.5335	0.7385	0.778	0.7245
620	0.827	0.841	0.8095	0.784	0.809	0.7725	0.0955	0.1085	0.0895	0.726	0.749	0.7135	0.6225	0.6505	0.6005	0.5655	0.589	0.5555	0.054	0.071	0.0345	0.8605	0.879	0.828	0.606	0.611	0.5785	0.8445	0.868	0.8265	0.5365	0.5495	0.523	0.7465	0.786	0.7315
621	0.825	0.838	0.8065	0.7875	0.812	0.776	0.092	0.1095	0.0885	0.7205	0.742	0.7085	0.624	0.6505	0.601	0.5635	0.584	0.5535	0.054	0.0705	0.034	0.8575	0.8715	0.824	0.602	0.611	0.576	0.8395	0.8645	0.823	0.533	0.5455	0.5185	0.743	0.7825	0.7295
622	0.8235	0.834	0.804	0.7925	0.817	0.779	0.092	0.108	0.088	0.727	0.749	0.7155	0.6255	0.653	0.602	0.5645	0.586	0.5535	0.054	0.0705	0.034	0.8655	0.883	0.8295	0.6165	0.6185	0.5875	0.8445	0.867	0.826	0.538	0.5505	0.526	0.739	0.7775	0.7255
623	0.827	0.8365	0.808	0.789	0.8135	0.7765	0.099	0.1155	0.0945	0.7215	0.742	0.711	0.6235	0.6525	0.6015	0.566	0.588	0.5545	0.0555	0.072	0.034	0.859	0.8765	0.827	0.6015	0.611	0.5755	0.8365	0.8595	0.821	0.5495	0.5585	0.5345	0.7305	0.7685	0.7195
624	0.8265	0.8385	0.8065	0.785	0.813	0.7725	0.097	0.1135	0.092	0.721	0.744	0.71	0.626	0.653	0.603	0.568	0.5915	0.56	0.057	0.075	0.036	0.857	0.874	0.824	0.616	0.618	0.587	0.837	0.866	0.821	0.525	0.5405	0.5135	0.727	0.7655	0.7165
625	0.8225	0.8335	0.8015	0.7895	0.816	0.777	0.093	0.11	0.0885	0.724	0.746	0.712	0.626	0.6525	0.6035	0.567	0.5885	0.558	0.0585	0.076	0.037	0.8565	0.872	0.825	0.614	0.6185	0.5865	0.8365	0.865	0.821	0.534	0.546	0.5195	0.7385	0.7775	0.726
626	0.8295	0.841	0.8115	0.7885	0.8135	0.7765	0.098	0.1165	0.0945	0.7215	0.742	0.7105	0.6275	0.6525	0.605	0.563	0.5825	0.5525	0.052	0.068	0.0325	0.858	0.8785	0.827	0.6105	0.6175	0.5845	0.837	0.8645	0.821	0.534	0.5475	0.5215	0.739	0.778	0.7265
627	0.826	0.8315	0.804	0.792	0.818	0.7795	0.0955	0.113	0.091	0.726	0.7485	0.715	0.633	0.6565	0.6085	0.5685	0.5935	0.559	0.0525	0.07	0.032	0.8605	0.88	0.8285	0.6135	0.617	0.5835	0.841	0.867	0.825	0.54	0.5515	0.5255	0.743	0.783	0.729
628	0.8275	0.8395	0.8085	0.7835	0.8095	0.772	0.1005	0.1185	0.0965	0.7265	0.749	0.714	0.6225	0.652	0.6025	0.569	0.5925	0.56	0.0585	0.0775	0.037	0.858	0.875	0.8245	0.6155	0.617	0.584	0.838	0.866	0.8215	0.5365	0.5505	0.5245	0.7445	0.784	0.731
629	0.821	0.826	0.799	0.791	0.816	0.778	0.098	0.116	0.094	0.7235	0.7445	0.712	0.6315	0.656	0.609	0.57	0.5945	0.5615	0.061	0.0805	0.0395	0.86	0.878	0.828	0.6065	0.614	0.58	0.843	0.8685	0.826	0.529	0.544	0.5175	0.739	0.7775	0.725
630	0.8285	0.8395	0.81	0.783	0.8085	0.7705	0.1025	0.1215	0.098	0.7245	0.7465	0.713	0.6275	0.6535	0.6055	0.5695	0.592	0.5615	0.061	0.0805	0.0395	0.853	0.8675	0.821	0.626	0.628	0.598	0.828	0.8555	0.8135	0.551	0.559	0.534	0.7225	0.7605	0.714
631	0.8235	0.8285	0.8015	0.7895	0.8135	0.7775	0.1095	0.1245	0.1025	0.7255	0.746	0.7145	0.629	0.6565	0.608	0.57	0.594	0.561	0.056	0.0735	0.0345	0.862	0.882	0.8305	0.6275	0.63	0.6	0.844	0.871	0.827	0.542	0.553	0.528	0.7425	0.7805	0.7285
632	0.825	0.835	0.805	0.787	0.8145	0.7755	0.1085	0.127	0.1035	0.7225	0.7445	0.7105	0.6285	0.655	0.607	0.567	0.5875	0.558	0.061	0.0815	0.04	0.861	0.881	0.828	0.622	0.624	0.5935	0.8375	0.868	0.821	0.53	0.545	0.5175	0.735	0.774	0.724
633	0.822	0.8265	0.799	0.7935	0.8195	0.7825	0.1	0.119	0.0955	0.727	0.7475	0.714	0.625	0.6535	0.606	0.5715	0.595	0.5635	0.062	0.082	0.04	0.8585	0.879	0.8275	0.6245	0.626	0.596	0.8295	0.8575	0.814	0.541	0.5515	0.5265	0.7425	0.782	0.7295
634	0.8175	0.8195	0.793	0.7885	0.8125	0.777	0.109	0.1275	0.104	0.723	0.742	0.712	0.626	0.654	0.6075	0.572	0.5955	0.5645	0.063	0.084	0.0415	0.8515	0.866	0.819	0.6265	0.6295	0.6015	0.836	0.864	0.82	0.535	0.551	0.524	0.745	0.785	0.732
635	0.8265	0.8385	0.8065	0.7865	0.8115	0.7745	0.109	0.1265	0.103	0.7245	0.7465	0.714	0.6315	0.656	0.6095	0.5695	0.5925	0.5625	0.062	0.083	0.0395	0.8515	0.867	0.819	0.6245	0.6265	0.597	0.8345	0.865	0.8195	0.5375	0.55	0.524	0.7445	0.784	0.73
636	0.833	0.847	0.8145	0.7895	0.815	0.7785	0.115	0.1295	0.108	0.725	0.7455	0.715	0.629	0.6575	0.61	0.574	0.5975	0.565	0.0675	0.0895	0.0435	0.866	0.8825	0.8315	0.6285	0.6305	0.6015	0.832	0.855	0.8165	0.56	0.5695	0.5465	0.7405	0.778	0.728
637	0.827	0.834	0.804	0.797	0.8225	0.785	0.11	0.1275	0.1035	0.7315	0.7525	0.7195	0.635	0.661	0.6145	0.5705	0.592	0.559	0.067	0.089	0.0435	0.8625	0.8815	0.8305	0.6145	0.6185	0.585	0.845	0.873	0.827	0.543	0.555	0.529	0.7465	0.7855	0.7315
638	0.824	0.829	0.801	0.796	0.821	0.783	0.106	0.1255	0.1005	0.7285	0.749	0.7165	0.6345	0.6585	0.614	0.572	0.5935	0.5635	0.0645	0.086	0.042	0.86	0.88	0.829	0.628	0.63	0.6015	0.834	0.863	0.818	0.5365	0.5515	0.5245	0.7455	0.784	0.7315
639	0.8345	0.8455	0.8135	0.7915	0.817	0.7785	0.1185	0.1345	0.1115	0.7275	0.7475	0.716	0.637	0.663	0.616	0.573	0.593	0.5615	0.0695	0.092	0.046	0.8665	0.8845	0.8325	0.6275	0.631	0.5995	0.8475	0.8765	0.83	0.5435	0.5575	0.5315	0.744	0.783	0.731
640	0.819	0.824	0.796	0.787	0.8125	0.776	0.1165	0.135	0.1095	0.722	0.7425	0.712	0.6295	0.6575	0.611	0.5715	0.593	0.5615	0.0585	0.078	0.036	0.861	0.882	0.8315	0.6285	0.63	0.602	0.837	0.8685	0.8225	0.542	0.556	0.53	0.742	0.781	0.729
641	0.8285	0.835	0.804	0.797	0.8225	0.7835	0.115	0.133	0.108	0.7325	0.7545	0.72	0.632	0.661	0.613	0.575	0.598	0.565	0.069	0.091	0.0445	0.8595	0.8785	0.8265	0.632	0.634	0.6045	0.8385	0.8665	0.8215	0.5535	0.563	0.5385	0.748	0.787	0.733
642	0.834	0.843	0.811	0.794	0.82	0.782	0.1195	0.1375	0.112	0.7335	0.754	0.721	0.6325	0.662	0.614	0.5765	0.601	0.5685	0.0675	0.0885	0.043	0.854	0.8695	0.8205	0.6305	0.6355	0.6085	0.8435	0.8725	0.8275	0.555	0.5655	0.541	0.7505	0.79	0.736
643	0.836	0.847	0.8135	0.784	0.8095	0.772	0.121	0.138	0.1135	0.7315	0.7535	0.72	0.6295	0.66	0.6125	0.5765	0.601	0.568	0.071	0.0955	0.0465	0.8595	0.879	0.8275	0.632	0.6365	0.6065	0.8385	0.866	0.8225	0.5525	0.5625	0.5385	0.747	0.787	0.7335
644	0.8285	0.8345	0.804	0.793	0.817	0.7795	0.1255	0.1405	0.1175	0.7255	0.746	0.7155	0.6355	0.6635	0.616	0.579	0.603	0.5695	0.0725	0.0975	0.048	0.8625	0.88	0.829	0.6345	0.6405	0.61	0.835	0.8605	0.8195	0.5595	0.5685	0.546	0.748	0.7875	0.7345
645	0.835	0.847	0.813	0.786	0.8105	0.7735	0.127	0.142	0.1185	0.724	0.7445	0.7135	0.6375	0.6645	0.6175	0.577	0.6005	0.5675	0.07	0.0935	0.0445	0.8605	0.8755	0.827	0.6215	0.629	0.599	0.8435	0.8735	0.8275	0.546	0.5595	0.534	0.75	0.7885	0.7365
646	0.838	0.8495	0.814	0.7845	0.81	0.7715	0.1235	0.139	0.115	0.734	0.7545	0.721	0.635	0.664	0.6155	0.579	0.6025	0.57	0.074	0.0985	0.048	0.8635	0.882	0.83	0.634	0.636	0.607	0.8405	0.8695	0.8235	0.549	0.56	0.5355	0.749	0.788	0.7335
647	0.8235	0.8315	0.8	0.789	0.8165	0.7775	0.1265	0.1455	0.119	0.7265	0.747	0.7155	0.6395	0.665	0.6195	0.5735	0.5935	0.5635	0.0725	0.0985	0.048	0.862	0.8805	0.8305	0.629	0.631	0.603	0.8385	0.871	0.8225	0.5425	0.5565	0.529	0.7395	0.7785	0.7285
648	0.826	0.835	0.8025	0.7905	0.8175	0.7775	0.1245	0.143	0.117	0.731	0.7525	0.719	0.6325	0.661	0.615	0.576	0.6005	0.569	0.073	0.0995	0.048	0.8585	0.8785	0.8265	0.6335	0.637	0.608	0.821	0.851	0.807	0.5505	0.561	0.535	0.7465	0.7865	0.7335
649	0.834	0.8435	0.8105	0.7925	0.82	0.7795	0.122	0.141	0.1145	0.7285	0.7485	0.7165	0.6415	0.6665	0.6205	0.5795	0.605	0.5725	0.0775	0.104	0.051	0.864	0.8835	0.831	0.627	0.632	0.603	0.84	0.8675	0.8245	0.5675	0.576	0.554	0.744	0.783	0.731
650	0.833	0.845	0.81	0.7835	0.8095	0.771	0.1275	0.1465	0.12	0.728	0.748	0.7165	0.6385	0.6655	0.619	0.574	0.595	0.566	0.0765	0.104	0.051	0.8605	0.8805	0.829	0.618	0.626	0.5955	0.8415	0.871	0.8265	0.5565	0.567	0.5425	0.7455	0.785	0.731
651	0.833	0.846	0.808	0.7825	0.81	0.7705	0.1265	0.1445	0.118	0.7315	0.752	0.7195	0.632	0.6615	0.6145	0.579	0.604	0.5725	0.077	0.1045	0.0515	0.8635	0.882	0.831	0.6345	0.637	0.6095	0.8385	0.8705	0.822	0.543	0.5565	0.5305	0.747	0.7865	0.7335
652	0.8395	0.851	0.8155	0.7915	0.8175	0.777	0.133	0.148	0.1245	0.726	0.746	0.716	0.6375	0.6665	0.619	0.58	0.605	0.572	0.078	0.105	0.0515	0.861	0.8775	0.8275	0.632	0.6375	0.6085	0.845	0.8745	0.829	0.551	0.564	0.5385	0.749	0.788	0.7365
653	0.8355	0.848	0.811	0.7835	0.811	0.771	0.129	0.1475	0.1215	0.732	0.7525	0.72	0.6365	0.6645	0.6175	0.5795	0.6035	0.573	0.074	0.1	0.0485	0.844	0.8625	0.8145	0.634	0.639	0.6105	0.8375	0.8695	0.822	0.5475	0.5615	0.536	0.7505	0.7905	0.735
654	0.8405	0.854	0.8175	0.7905	0.8155	0.7765	0.137	0.151	0.1275	0.727	0.747	0.717	0.638	0.667	0.6195	0.5805	0.605	0.5715	0.0805	0.1085	0.053	0.8645	0.883	0.8305	0.622	0.6285	0.5975	0.846	0.8755	0.8285	0.542	0.5565	0.531	0.7375	0.778	0.7265
655	0.832	0.8415	0.8075	0.7965	0.823	0.782	0.13	0.148	0.122	0.7365	0.7565	0.724	0.648	0.6725	0.626	0.5815	0.606	0.5735	0.083	0.1125	0.0555	0.867	0.885	0.832	0.6325	0.6385	0.6085	0.843	0.8735	0.827	0.5605	0.5695	0.5465	0.751	0.7915	0.737
656	0.834	0.847	0.811	0.7995	0.8265	0.7855	0.13	0.1485	0.1215	0.7325	0.753	0.7195	0.637	0.665	0.6185	0.581	0.6065	0.5745	0.0735	0.1	0.047	0.864	0.884	0.8315	0.6375	0.64	0.6125	0.8385	0.871	0.8225	0.549	0.5615	0.5365	0.748	0.789	0.734
657	0.835	0.8485	0.8115	0.791	0.8215	0.7785	0.1345	0.1535	0.126	0.733	0.7545	0.721	0.6375	0.667	0.618	0.581	0.606	0.5735	0.081	0.1085	0.0525	0.8695	0.8875	0.833	0.63	0.6345	0.6045	0.8415	0.8745	0.8255	0.551	0.5625	0.538	0.7445	0.7855	0.732
658	0.8355	0.848	0.8105	0.795	0.823	0.781	0.131	0.1505	0.123	0.7305	0.7505	0.7195	0.645	0.67	0.624	0.58	0.6025	0.5725	0.085	0.1155	0.0565	0.859	0.8765	0.825	0.638	0.641	0.613	0.835	0.868	0.819	0.5445	0.559	0.5325	0.7485	0.792	0.7335
659	0.8395	0.852	0.8145	0.7935	0.822	0.78	0.143	0.159	0.134	0.7275	0.748	0.717	0.6415	0.6695	0.6215	0.5815	0.6065	0.5725	0.086	0.116	0.057	0.865	0.8815	0.83	0.6325	0.637	0.6065	0.845	0.8765	0.8285	0.5495	0.562	0.5375	0.746	0.789	0.732
660	0.842	0.857	0.818	0.7975	0.823	0.7815	0.1415	0.1565	0.1325	0.7295	0.749	0.719	0.6445	0.673	0.625	0.5825	0.6085	0.575	0.0875	0.118	0.0575	0.867	0.884	0.8315	0.642	0.647	0.618	0.8465	0.878	0.829	0.5585	0.5695	0.545	0.752	0.7955	0.7385
661	0.8205	0.832	0.797	0.7895	0.817	0.7775	0.141	0.159	0.132	0.7255	0.7455	0.7145	0.6415	0.6695	0.6215	0.5845	0.61	0.5785	0.0865	0.1165	0.0565	0.8625	0.8785	0.8275	0.629	0.6355	0.6055	0.8405	0.8735	0.824	0.552	0.565	0.5395	0.749	0.7915	0.7355
662	0.843	0.8575	0.8185	0.7925	0.8195	0.779	0.1425	0.1595	0.133	0.739	0.7595	0.727	0.6445	0.6725	0.6255	0.583	0.6075	0.5745	0.0915	0.122	0.0605	0.8675	0.8845	0.8305	0.6335	0.639	0.61	0.845	0.877	0.829	0.5575	0.5695	0.545	0.7435	0.7875	0.732
663	0.8385	0.8495	0.8135	0.797	0.826	0.7825	0.139	0.1595	0.131	0.736	0.756	0.724	0.6515	0.676	0.6285	0.583	0.606	0.574	0.0905	0.121	0.059	0.868	0.8875	0.8325	0.6455	0.651	0.6215	0.8255	0.855	0.811	0.5675	0.576	0.5545	0.75	0.7935	0.736
664	0.844	0.858	0.819	0.787	0.813	0.7735	0.1465	0.1615	0.137	0.7295	0.7505	0.719	0.646	0.673	0.625	0.5855	0.6115	0.578	0.0915	0.122	0.06	0.8685	0.887	0.833	0.645	0.6485	0.6205	0.8445	0.8775	0.8285	0.5525	0.5655	0.54	0.7465	0.791	0.733
665	0.8455	0.8615	0.821	0.7925	0.822	0.779	0.145	0.1625	0.1355	0.739	0.7605	0.7275	0.657	0.679	0.633	0.585	0.61	0.577	0.094	0.125	0.062	0.869	0.888	0.834	0.6445	0.6475	0.6195	0.8445	0.877	0.829	0.5645	0.575	0.5515	0.748	0.7925	0.736
666	0.821	0.831	0.796	0.789	0.817	0.777	0.1445	0.164	0.1365	0.734	0.755	0.7225	0.652	0.6755	0.63	0.5825	0.6045	0.575	0.092	0.123	0.0605	0.861	0.8825	0.8285	0.644	0.6475	0.6195	0.8255	0.8565	0.812	0.569	0.578	0.5545	0.7315	0.7745	0.723
667	0.8315	0.8445	0.807	0.793	0.8225	0.7795	0.144	0.162	0.135	0.739	0.7605	0.726	0.6445	0.674	0.6245	0.5835	0.6085	0.575	0.0945	0.1255	0.0625	0.8705	0.891	0.8335	0.6425	0.6465	0.616	0.847	0.88	0.8305	0.5545	0.567	0.542	0.7505	0.7955	0.737
668	0.8365	0.85	0.814	0.794	0.8245	0.7805	0.1405	0.163	0.132	0.7355	0.7575	0.723	0.644	0.672	0.6245	0.5875	0.6115	0.5805	0.095	0.1275	0.063	0.8645	0.885	0.8285	0.6455	0.6485	0.62	0.8325	0.8655	0.816	0.5625	0.5725	0.549	0.75	0.796	0.7375
669	0.8385	0.852	0.814	0.7955	0.825	0.781	0.1535	0.17	0.144	0.7325	0.753	0.722	0.6485	0.676	0.6275	0.587	0.612	0.579	0.0975	0.129	0.064	0.8685	0.891	0.8315	0.645	0.6505	0.623	0.8525	0.883	0.8345	0.5635	0.574	0.5505	0.7545	0.8005	0.741
670	0.845	0.8595	0.8225	0.79	0.819	0.7765	0.153	0.1685	0.144	0.733	0.753	0.722	0.6495	0.6765	0.6285	0.5865	0.6115	0.579	0.0975	0.1295	0.064	0.871	0.894	0.834	0.65	0.656	0.627	0.84	0.87	0.8225	0.5615	0.572	0.5495	0.75	0.7955	0.737
671	0.836	0.8495	0.812	0.795	0.826	0.782	0.152	0.171	0.1435	0.731	0.752	0.72	0.648	0.6745	0.628	0.586	0.61	0.579	0.097	0.1305	0.065	0.871	0.894	0.834	0.6465	0.6515	0.622	0.8255	0.8575	0.811	0.569	0.581	0.558	0.7475	0.7935	0.735
672	0.83	0.842	0.8045	0.796	0.827	0.783	0.144	0.1655	0.135	0.736	0.756	0.7245	0.655	0.6765	0.6315	0.5855	0.609	0.5785	0.1005	0.1335	0.067	0.8635	0.8885	0.829	0.647	0.652	0.6225	0.825	0.857	0.8095	0.5705	0.5825	0.5595	0.752	0.797	0.739
673	0.841	0.857	0.819	0.7885	0.823	0.7765	0.1535	0.1715	0.143	0.736	0.7575	0.7235	0.652	0.6765	0.63	0.5895	0.615	0.584	0.1005	0.134	0.068	0.8675	0.891	0.831	0.645	0.648	0.619	0.839	0.874	0.8225	0.5565	0.571	0.5455	0.752	0.7985	0.738
674	0.8355	0.852	0.813	0.797	0.832	0.784	0.149	0.168	0.137	0.7375	0.759	0.726	0.6575	0.6795	0.6335	0.5855	0.6065	0.577	0.1005	0.132	0.0665	0.8735	0.8975	0.836	0.6455	0.6495	0.62	0.8415	0.8775	0.826	0.5485	0.5645	0.538	0.7435	0.79	0.7325
675	0.8295	0.8425	0.808	0.7925	0.828	0.7805	0.149	0.168	0.138	0.732	0.7535	0.7215	0.655	0.6785	0.6325	0.587	0.6095	0.581	0.094	0.124	0.061	0.8695	0.895	0.8335	0.6365	0.6425	0.6125	0.839	0.873	0.8225	0.5575	0.571	0.546	0.749	0.7945	0.7355
676	0.8395	0.8545	0.816	0.7875	0.823	0.775	0.1565	0.1735	0.1445	0.7395	0.7615	0.7275	0.651	0.6765	0.6285	0.589	0.615	0.584	0.102	0.136	0.069	0.8655	0.891	0.831	0.6475	0.6515	0.623	0.8395	0.8765	0.824	0.561	0.574	0.5505	0.7435	0.7895	0.7325
677	0.847	0.862	0.824	0.7935	0.827	0.7795	0.163	0.1745	0.1495	0.732	0.753	0.722	0.6495	0.6775	0.629	0.5905	0.6155	0.5835	0.104	0.1355	0.0685	0.8725	0.8995	0.836	0.6455	0.6515	0.6205	0.847	0.8795	0.8285	0.558	0.5715	0.547	0.745	0.7915	0.733
678	0.83	0.8415	0.809	0.79	0.826	0.7775	0.1555	0.172	0.142	0.736	0.7565	0.725	0.6565	0.6805	0.6345	0.5865	0.609	0.58	0.1045	0.139	0.071	0.868	0.8945	0.833	0.6525	0.659	0.63	0.837	0.872	0.8205	0.565	0.576	0.5525	0.7505	0.7975	0.7385
679	0.847	0.8615	0.8255	0.791	0.8245	0.779	0.166	0.1755	0.1505	0.741	0.7635	0.7295	0.664	0.685	0.6385	0.59	0.6155	0.583	0.109	0.1435	0.0745	0.8655	0.893	0.8305	0.645	0.65	0.6175	0.845	0.878	0.828	0.563	0.575	0.551	0.7545	0.802	0.74
680	0.833	0.844	0.813	0.7965	0.8315	0.784	0.164	0.178	0.15	0.732	0.753	0.7225	0.6545	0.6795	0.634	0.588	0.6095	0.58	0.108	0.143	0.074	0.873	0.9015	0.837	0.643	0.648	0.617	0.8405	0.8765	0.8245	0.5495	0.5665	0.5405	0.746	0.7915	0.7335
681	0.841	0.856	0.821	0.791	0.8265	0.778	0.165	0.178	0.149	0.7405	0.762	0.728	0.6475	0.676	0.6285	0.59	0.6145	0.5835	0.11	0.1445	0.0755	0.8655	0.8955	0.831	0.64	0.6465	0.6185	0.8445	0.88	0.827	0.5575	0.5705	0.547	0.742	0.7875	0.7315
682	0.8385	0.853	0.82	0.802	0.8395	0.79	0.1645	0.178	0.1475	0.741	0.764	0.7295	0.6625	0.6855	0.638	0.5925	0.6165	0.587	0.11	0.145	0.076	0.8725	0.901	0.8355	0.645	0.6505	0.6205	0.843	0.8805	0.8265	0.5485	0.564	0.538	0.7435	0.7895	0.731
683	0.8305	0.842	0.811	0.7955	0.8325	0.7835	0.17	0.1825	0.1535	0.74	0.762	0.7275	0.656	0.6815	0.6345	0.5935	0.618	0.588	0.1025	0.134	0.068	0.872	0.9035	0.8365	0.656	0.663	0.6335	0.829	0.862	0.813	0.5705	0.5805	0.5575	0.7515	0.7985	0.738
684	0.8315	0.844	0.813	0.7955	0.833	0.785	0.1735	0.184	0.1555	0.7305	0.752	0.7205	0.65	0.677	0.6305	0.5925	0.618	0.587	0.109	0.1425	0.0735	0.856	0.887	0.8245	0.654	0.6605	0.631	0.8345	0.87	0.8175	0.5605	0.573	0.5485	0.754	0.802	0.7405
685	0.8385	0.852	0.8185	0.793	0.833	0.7825	0.1695	0.1815	0.1505	0.741	0.765	0.729	0.6565	0.6815	0.634	0.5945	0.6205	0.589	0.115	0.149	0.0795	0.8725	0.9015	0.836	0.6525	0.657	0.6275	0.8395	0.878	0.824	0.5625	0.575	0.5495	0.753	0.8	0.7395
686	0.8425	0.858	0.824	0.79	0.8275	0.779	0.1755	0.1845	0.157	0.7325	0.7555	0.7225	0.655	0.6805	0.6335	0.592	0.6175	0.587	0.114	0.149	0.0795	0.8695	0.9	0.8335	0.6495	0.654	0.624	0.841	0.879	0.824	0.5615	0.575	0.5505	0.744	0.7905	0.733
687	0.846	0.861	0.828	0.8005	0.8375	0.7885	0.176	0.186	0.1575	0.747	0.772	0.735	0.661	0.6855	0.638	0.595	0.621	0.5895	0.1185	0.153	0.083	0.8725	0.904	0.837	0.648	0.6535	0.6225	0.849	0.883	0.831	0.569	0.581	0.558	0.7535	0.8	0.741
688	0.846	0.8605	0.829	0.797	0.835	0.786	0.178	0.189	0.1605	0.7385	0.7625	0.727	0.66	0.6835	0.637	0.593	0.6165	0.588	0.115	0.149	0.08	0.8725	0.906	0.8365	0.6535	0.658	0.63	0.8415	0.8775	0.824	0.5625	0.5785	0.554	0.7515	0.798	0.738
689	0.847	0.8615	0.829	0.8015	0.839	0.7895	0.1765	0.1845	0.1565	0.744	0.7695	0.732	0.666	0.689	0.6415	0.594	0.618	0.5865	0.121	0.1545	0.086	0.8745	0.905	0.8375	0.6555	0.6625	0.631	0.847	0.8835	0.829	0.575	0.585	0.5625	0.7525	0.7985	0.7385
690	0.8465	0.8605	0.831	0.789	0.8285	0.7785	0.1765	0.188	0.159	0.7415	0.7665	0.7285	0.6545	0.681	0.6335	0.594	0.62	0.5905	0.119	0.1545	0.0855	0.871	0.9025	0.836	0.6475	0.6525	0.622	0.8415	0.8775	0.823	0.5655	0.578	0.5555	0.751	0.7975	0.737
691	0.8465	0.86	0.83	0.796	0.8355	0.785	0.18	0.1905	0.1615	0.7455	0.772	0.733	0.664	0.6865	0.64	0.5955	0.6225	0.5905	0.1215	0.1555	0.0855	0.8655	0.894	0.83	0.6575	0.665	0.6345	0.8345	0.8675	0.819	0.5835	0.591	0.57	0.759	0.8065	0.744
692	0.845	0.8585	0.829	0.8015	0.84	0.7895	0.177	0.1885	0.159	0.7425	0.768	0.7305	0.6655	0.687	0.6415	0.593	0.616	0.585	0.123	0.157	0.087	0.8735	0.908	0.839	0.6465	0.6515	0.6205	0.848	0.8845	0.8295	0.572	0.582	0.56	0.752	0.798	0.74
693	0.8475	0.86	0.832	0.802	0.8415	0.791	0.1785	0.1895	0.161	0.7465	0.7715	0.7335	0.6645	0.688	0.6405	0.5965	0.622	0.591	0.1245	0.1585	0.089	0.8735	0.906	0.8385	0.6545	0.66	0.6285	0.848	0.883	0.8305	0.571	0.5825	0.5595	0.754	0.7995	0.7395
694	0.854	0.8695	0.838	0.7945	0.832	0.7825	0.185	0.1925	0.167	0.747	0.7735	0.734	0.6655	0.6875	0.641	0.5965	0.621	0.589	0.127	0.1615	0.092	0.8755	0.9085	0.8405	0.658	0.6645	0.633	0.8495	0.885	0.8305	0.577	0.587	0.565	0.751	0.796	0.739
695	0.847	0.8605	0.83	0.7995	0.84	0.789	0.1775	0.19	0.1605	0.7415	0.768	0.73	0.668	0.688	0.643	0.598	0.624	0.594	0.123	0.1565	0.0875	0.865	0.8955	0.8315	0.659	0.662	0.634	0.84	0.879	0.8235	0.5665	0.579	0.5545	0.7555	0.8025	0.742
696	0.8495	0.8635	0.833	0.793	0.832	0.783	0.1845	0.1945	0.167	0.736	0.764	0.7265	0.664	0.6855	0.641	0.597	0.6215	0.5925	0.1265	0.1615	0.0915	0.874	0.9065	0.8395	0.6555	0.66	0.6295	0.842	0.881	0.8245	0.5695	0.5825	0.559	0.755	0.8005	0.742
697	0.8505	0.8645	0.8345	0.7935	0.832	0.7825	0.186	0.1975	0.1705	0.733	0.761	0.7235	0.6585	0.6835	0.6365	0.5975	0.6225	0.594	0.128	0.163	0.0935	0.873	0.9075	0.8395	0.6595	0.664	0.6355	0.8435	0.883	0.8255	0.5665	0.5805	0.5565	0.7585	0.8035	0.7465
698	0.8555	0.868	0.8385	0.7935	0.8335	0.782	0.1845	0.198	0.1685	0.746	0.773	0.733	0.658	0.6845	0.637	0.598	0.623	0.5935	0.1295	0.1635	0.0945	0.8705	0.9025	0.837	0.6445	0.651	0.619	0.843	0.884	0.826	0.5575	0.572	0.547	0.7475	0.7925	0.7355
699	0.854	0.866	0.837	0.797	0.839	0.786	0.182	0.196	0.166	0.7435	0.7715	0.7315	0.6655	0.687	0.642	0.5965	0.621	0.5915	0.129	0.1625	0.095	0.8695	0.904	0.8365	0.66	0.6645	0.6365	0.8395	0.88	0.823	0.5675	0.58	0.5555	0.7555	0.802	0.741
700	0.855	0.869	0.839	0.7975	0.8375	0.7875	0.19	0.203	0.175	0.7415	0.769	0.7295	0.669	0.6895	0.644	0.597	0.6205	0.5925	0.1315	0.1645	0.0965	0.8715	0.908	0.8395	0.659	0.664	0.634	0.842	0.884	0.825	0.5605	0.5765	0.5505	0.753	0.799	0.7395
701	0.859	0.8705	0.842	0.7975	0.8365	0.7875	0.1915	0.204	0.1765	0.7425	0.769	0.7315	0.6675	0.691	0.6445	0.6005	0.6255	0.5955	0.134	0.1665	0.0985	0.8745	0.909	0.841	0.662	0.6675	0.637	0.851	0.891	0.833	0.5735	0.586	0.5635	0.758	0.8035	0.745
702	0.849	0.8575	0.8285	0.7975	0.841	0.7875	0.185	0.1995	0.17	0.744	0.7725	0.7325	0.6715	0.691	0.6465	0.5995	0.624	0.595	0.1345	0.1675	0.1005	0.8645	0.896	0.8315	0.6635	0.669	0.64	0.836	0.8775	0.8195	0.574	0.5845	0.5605	0.7575	0.8035	0.7445
703	0.8565	0.8675	0.8385	0.7935	0.8335	0.783	0.192	0.206	0.178	0.7435	0.7715	0.731	0.669	0.69	0.645	0.5985	0.622	0.5935	0.1345	0.167	0.1	0.8725	0.909	0.841	0.662	0.667	0.637	0.844	0.8865	0.827	0.5695	0.5825	0.5585	0.754	0.7995	0.7425
704	0.8525	0.863	0.8315	0.796	0.8335	0.7845	0.1925	0.2065	0.1785	0.7475	0.776	0.735	0.664	0.689	0.642	0.6015	0.627	0.5975	0.136	0.167	0.1	0.8715	0.907	0.8395	0.663	0.668	0.6395	0.843	0.8875	0.8265	0.5665	0.58	0.555	0.7525	0.7975	0.74
705	0.855	0.8655	0.835	0.7965	0.837	0.786	0.1935	0.208	0.1805	0.7415	0.769	0.7305	0.67	0.6915	0.646	0.6015	0.626	0.598	0.138	0.1705	0.103	0.869	0.9035	0.8365	0.668	0.673	0.6455	0.8365	0.8805	0.8205	0.579	0.589	0.566	0.758	0.8025	0.745
706	0.855	0.8665	0.835	0.7935	0.833	0.7825	0.194	0.2105	0.183	0.7485	0.777	0.736	0.6625	0.6885	0.6415	0.6015	0.625	0.5965	0.137	0.1695	0.1025	0.8675	0.9025	0.836	0.664	0.671	0.64	0.8265	0.8675	0.8115	0.582	0.595	0.572	0.758	0.8035	0.7445
707	0.849	0.8525	0.8235	0.796	0.833	0.7855	0.1945	0.2075	0.182	0.7505	0.7795	0.738	0.6755	0.6955	0.6505	0.599	0.621	0.5905	0.1335	0.162	0.0945	0.8765	0.915	0.8455	0.661	0.6665	0.635	0.8525	0.893	0.835	0.583	0.5935	0.5715	0.7565	0.8035	0.7445
708	0.8595	0.872	0.84	0.7935	0.833	0.7825	0.197	0.2115	0.186	0.743	0.7725	0.7325	0.672	0.693	0.648	0.6005	0.6235	0.595	0.1415	0.173	0.106	0.8725	0.909	0.8425	0.6455	0.6575	0.6265	0.846	0.888	0.828	0.5845	0.594	0.572	0.758	0.804	0.7445
709	0.8555	0.8615	0.8315	0.799	0.841	0.788	0.191	0.2075	0.182	0.7465	0.7745	0.7335	0.6755	0.6945	0.65	0.6015	0.6255	0.598	0.142	0.1745	0.1075	0.8735	0.912	0.844	0.6665	0.6735	0.643	0.843	0.889	0.824	0.568	0.5815	0.5585	0.759	0.804	0.7455
710	0.8555	0.862	0.831	0.798	0.8415	0.7875	0.1915	0.208	0.182	0.7465	0.7755	0.7335	0.6725	0.6925	0.648	0.604	0.6305	0.601	0.142	0.1735	0.1075	0.872	0.908	0.841	0.66	0.666	0.6335	0.844	0.891	0.8265	0.566	0.5805	0.5565	0.7515	0.797	0.7405
711	0.8595	0.8685	0.8355	0.798	0.842	0.7885	0.1925	0.21	0.1845	0.7455	0.775	0.734	0.675	0.6945	0.65	0.6045	0.6285	0.599	0.146	0.177	0.1105	0.875	0.9125	0.845	0.656	0.663	0.631	0.844	0.891	0.8275	0.569	0.583	0.5585	0.756	0.801	0.744
712	0.854	0.8605	0.829	0.8	0.842	0.789	0.193	0.209	0.185	0.7475	0.7755	0.7345	0.671	0.6915	0.648	0.6015	0.6255	0.598	0.145	0.1765	0.1105	0.8725	0.9115	0.8435	0.658	0.666	0.633	0.844	0.889	0.826	0.5725	0.5855	0.5615	0.7515	0.7965	0.7395
713	0.861	0.872	0.8375	0.7925	0.8325	0.781	0.2	0.2155	0.1925	0.7505	0.7785	0.737	0.669	0.692	0.6465	0.605	0.6305	0.6015	0.148	0.179	0.112	0.8735	0.9125	0.8445	0.6705	0.677	0.648	0.8475	0.8935	0.829	0.5655	0.5795	0.5555	0.748	0.7925	0.7365
714	0.858	0.8665	0.8325	0.7975	0.8415	0.7885	0.197	0.213	0.191	0.752	0.7805	0.7395	0.6775	0.6965	0.653	0.605	0.63	0.602	0.1475	0.1795	0.113	0.876	0.915	0.8475	0.663	0.6705	0.639	0.846	0.892	0.8285	0.573	0.5875	0.563	0.7555	0.801	0.7445
715	0.855	0.859	0.827	0.797	0.837	0.7865	0.2025	0.218	0.1975	0.743	0.771	0.7315	0.668	0.6915	0.6465	0.604	0.6285	0.601	0.149	0.179	0.1135	0.872	0.909	0.842	0.664	0.6715	0.6415	0.844	0.8905	0.8265	0.5705	0.586	0.562	0.7575	0.8015	0.7455
